# Supplementary material for: Quantitative Hybrid Cardiac [18F]FDG-PET-MRI Images for Assessment of Cardiac Repair by Preconditioned Cardiosphere-Derived Cells
Source: Mol Ther Methods Clin Dev. 2020 Jun 15;18:354–66. doi: 10.1016/j.omtm.2020.06.008 (PMC7341058; doi:10.1016/j.omtm.2020.06.008)
Supplement: Table S1. Quantitative Proteomics Data of CDC in Cell Culture with and without Aposec. Values are reported as arbitrary abundance derived from MacsQuant software as mean±s.d (for three biological replicates, each the result of three technical replicates). [file mmc2.xlsx]

## Sheet: Tabelle3
Protein symbol	Full name	Control 0 h	Control 48 h	Control 72 h	Aposec 0 h	Aposec 48 h	Aposec 72 h
A2M	alpha-2-macroglobulin	0.00±0.00	0.00±0.00	0.00±0.00	18.37±1.64	18.30±2.24	18.58±0.14
ABRACL	ABRA C-terminal like	0.00±0.00	0.00±0.00	0.00±0.00	1.94±1.70	2.64±2.34	2.60±0.25
ACTA1, ACTC1	actin, alpha 1, skeletal muscle, cardiac muscle	0.00±0.00	66.88±38.27	57.32±22.98	39.61±8.20	22.71±2.73	22.46±2.36
ACTB	actin beta	17.48±3.92	389.97±142.67	360.60±35.55	741.23±43.52	603.76±51.67	706.07±19.58
ACTN1	actinin alpha 1	0.00±0.00	93.87±60.24	128.45±26.46	170.20±24.47	172.79±67.60	238.96±17.95
ACTN4	actinin alpha 4	0.00±0.00	21.44±14.23	29.89±15.20	12.41±1.29	14.70±4.75	19.29±1.69
ACTR2	ARP2 actin related protein 2 homolog	0.00±0.00	0.00±0.00	0.00±0.00	2.37±0.65	1.29±1.16	2.30±0.41
ACTR3	ARP3 actin related protein 3 homolog	0.00±0.00	0.00±0.00	2.68±4.64	8.07±0.78	6.56±1.12	7.38±0.53
AEBP1	AE binding protein 1	0.00±0.00	10.41±4.97	17.79±6.14	0.00±0.00	1.02±1.76	4.02±0.49
AHNAK	AHNAK nucleoprotein	0.00±0.00	6.83±3.20	6.49±1.92	0.00±0.00	0.00±0.00	0.00±0.00
AHSG	alpha 2-HS glycoprotein	0.00±0.00	0.00±0.00	0.00±0.00	1.83±1.62	0.00±0.00	0.00±0.00
AKR1A1	aldo-keto reductase family 1 member A1	8.05±13.94	8.70±10.06	6.34±10.97	9.89±0.54	12.21±4.59	11.94±1.43
ALDH9A1	aldehyde dehydrogenase 9 family member A1	0.00±0.00	0.00±0.00	0.00±0.00	2.62±0.16	1.58±1.37	2.95±0.43
ALDOA	aldolase, fructose-bisphosphate A	0.91±1.57	20.05±6.38	30.31±9.22	112.55±13.81	95.78±17.33	116.30±9.03
ALDOC	aldolase, fructose-bisphosphate C	0.00±0.00	0.00±0.00	1.60±2.77	14.05±2.78	11.65±0.46	15.61±2.57
ANXA1	annexin A1	0.00±0.00	11.04±7.13	9.90±6.09	19.15±3.63	21.62±9.23	32.83±3.31
ANXA2	annexin A2	0.56±0.98	57.12±23.81	73.73±23.54	0.00±0.00	14.12±3.37	16.07±2.70
ANXA5	annexin A5	0.00±0.00	20.64±10.95	29.47±10.05	10.83±3.32	16.37±4.04	24.06±4.67
ANXA6	annexin A6	0.00±0.00	0.77±1.33	1.00±1.72	0.00±0.00	0.00±0.00	0.00±0.00
AP2B1	adaptor related protein complex 2 subunit beta 1	0.00±0.00	0.00±0.00	0.00±0.00	2.14±1.91	0.00±0.00	0.00±0.00
APEX1	apurinic/apyrimidinic endodeoxyribonuclease 1	0.00±0.00	0.00±0.00	0.00±0.00	2.16±0.24	0.61±1.06	2.21±0.64
APOA1	apolipoprotein A1	0.00±0.00	1.70±2.95	2.69±4.66	6.19±1.06	5.46±0.86	5.59±0.61
APOE	apolipoprotein E	0.00±0.00	0.00±0.00	0.00±0.00	0.66±1.14	1.32±1.15	1.70±0.12
APOH	apolipoprotein H	0.00±0.00	0.00±0.00	0.00±0.00	4.39±0.61	5.10±0.66	6.12±0.44
ARF1, ARF2, ARF3, ARF5	ADP ribosylation factor 1, 2, 3, 5	0.00±0.00	0.00±0.00	0.00±0.00	5.51±1.09	4.15±0.41	4.27±0.22
ARHGDIA	Rho GDP dissociation inhibitor alpha	0.00±0.00	0.00±0.00	4.11±7.12	16.49±1.95	16.53±2.51	17.25±0.78
ARHGDIB	Rho GDP dissociation inhibitor beta	0.00±0.00	0.00±0.00	0.00±0.00	40.85±2.43	38.44±4.96	44.40±2.62
ARPC1B	actin related protein 2/3 complex subunit 1B	0.00±0.00	0.00±0.00	0.00±0.00	4.47±2.06	2.15±2.06	4.57±0.56
ARPC2	actin related protein 2/3 complex subunit 2	0.00±0.00	0.00±0.00	0.00±0.00	9.00±0.38	7.53±0.50	6.62±0.82
ARPC3	actin related protein 2/3 complex subunit 3	0.00±0.00	0.00±0.00	0.00±0.00	1.32±0.53	2.28±2.00	2.97±0.14
ARPC4	actin related protein 2/3 complex subunit 4	0.00±0.00	0.00±0.00	0.00±0.00	2.63±0.42	1.70±0.077	2.96±0.42
ATP1A1, ATP1A2, .ATP1A3	ATPase Na+/K+ transporting subunit alpha 1, 2, 3	0.00±0.00	0.84±1.45	0.75±1.30	0.00±0.00	0.00±0.00	0.00±0.00
ATRN	attractin	0.00±0.00	0.00±0.00	0.00±0.00	1.02±0.96	1.26±1.10	0.35±0.61
AVIL	advillin	0.00±0.00	0.00±0.00	0.00±0.00	21.76±2.94	22.10±3.58	23.32±1.47
BASP1	brain abundant membrane attached signal protein 1	0.00±0.00	5.76±1.38	1.67±2.89	0.00±0.00	0.00±0.00	0.00±0.00
BCL2L13	BCL2 like 13	0.00±0.00	0.00±0.00	0.00±0.00	0.30±0.51	0.44±0.77	0.00±0.00
BGN	biglycan	0.00±0.00	75.00±30.33	139.95±38.74	0.00±0.00	17.46±7.52	35.44±1.79
BIN2	bridging integrator 2	0.00±0.00	0.00±0.00	0.00±0.00	12.37±2.07	9.24±1.66	11.09±2.98
C3	complement C3	0.00±0.00	4.01±6.95	0.00±0.00	47.72±10.57	50.24±21.15	67.57±9.54
C4A	complement C4A (Rodgers blood group)	0.00±0.00	0.00±0.00	0.00±0.00	0.96±0.83	0.58±1.00	1.06±0.91
CA1	carbonic anhydrase 1	0.00±0.00	0.00±0.00	0.00±0.00	0.41±0.71	0.52±0.91	0.00±0.00
CAB39	calcium binding protein 39	0.00±0.00	0.00±0.00	0.00±0.00	1.76±1.55	1.65±1.44	3.31±0.31
CALD1	caldesmon 1	0.00±0.00	9.76±3.78	8.98±8.19	10.69±1.68	13.63±1.93	13.25±0.91
CALM1, CALM2	calmodulin 1, 2	0.00±0.00	30.68±17.83	22.47±6.05	5.24±3.14	3.53±1.00	2.22±0.53
CALR	calreticulin	0.00±0.00	28.76±11.39	22.14±14.63	16.97±5.43	4.37±4.04	6.61±3.91
CALU	calumenin	0.00±0.00	4.35±3.78	8.88±2.66	0.00±0.00	0.00±0.00	0.00±0.00
CAP1	cyclase associated actin cytoskeleton regulatory protein 1	0.00±0.00	1.52±2.64	2.00±1.93	158.49±3.06	168.22±17.09	190.36±23.61
CAPG	capping actin protein, gelsolin like	0.00±0.00	0.00±0.00	0.00±0.00	0.00±0.00	0.46±0.80	0.64±1.11
CAPN1	calpain 1	0.00±0.00	0.00±0.00	0.00±0.00	13.54±1.23	10.55±1.18	12.44±0.59
CAPZB	capping actin protein of muscle Z-line subunit beta	0.00±0.00	0.00±0.00	1.20±2.07	7.40±0.43	7.89±2.05	7.70±0.65
CAT	catalase	0.00±0.00	0.00±0.00	0.82±1.42	0.00±0.00	0.00±0.00	0.00±0.00
CBX3	chromobox 3	0.00±0.00	0.00±0.00	0.00±0.00	1.28±1.13	1.36±1.26	2.13±0.11
CCDC80	coiled-coil domain containing 80	0.00±0.00	0.00±0.00	0.00±0.00	0.00±0.00	0.00±0.00	1.10±0.96
CCL2	chemokine (C-C motif) ligand 2	0.00±0.00	5.38±5.77	17.26±3.20	0.00±0.00	7.19±1.41	9.06±1.06
CCT6A	chaperonin containing TCP1 subunit 6A	0.00±0.00	0.00±0.00	0.00±0.00	0.50±0.44	0.23±0.39	0.25±0.43
CCT8	chaperonin containing TCP1 subunit 8	0.00±0.00	0.00±0.00	0.00±0.00	0.71±0.61	0.00±0.00	0.00±0.00
CD109	CD109 molecule	0.00±0.00	0.00±0.00	1.51±2.61	0.00±0.00	0.00±0.00	0.00±0.00
CD44	CD44 molecule (Indian blood group)	0.00±0.00	9.58±2.91	5.65±1.12	0.00±0.00	0.00±0.00	0.00±0.00
CD81	CD81 molecule	0.00±0.00	0.96±1.67	0.89±1.54	0.00±0.00	0.00±0.00	0.00±0.00
CD93	CD93 molecule	0.00±0.00	0.00±0.00	1.24±2.15	68.74±4.16	77.99±17.01	57.35±3.69
CDC42	cell division cycle 42	0.00±0.00	0.00±0.00	0.00±0.00	3.48±0.59	2.87±0.30	2.47±0.31
CFL1	cofilin 1	0.00±0.00	8.06±3.59	14.34±5.90	71.33±0.77	84.64±7.01	78.30±5.32
CHI3L1	chitinase 3 like 1	0.00±0.00	18.37±3.17	52.44±5.28	0.00±0.00	5.46±4.75	20.47±6.15
CKB	creatine kinase B	0.00±0.00	0.00±0.00	0.00±0.00	1.88±1.64	0.89±1.55	2.97±0.44
CLIC1	chloride intracellular channel 1	0.00±0.00	1.47±2.55	1.40±2.43	6.61±0.41	5.33±0.31	6.32±1.16
CLTC	clathrin heavy chain	0.00±0.00	1.04±1.81	1.52±2.63	0.00±0.00	0.00±0.00	0.00±0.00
CLU	clusterin	0.00±0.00	13.44±4.55	31.24±9.57	14.26±0.76	22.11±0.76	21.61±2.33
CMPK1	cytidine/uridine monophosphate kinase 1	0.00±0.00	0.00±0.00	0.00±0.00	2.08±1.81	1.90±1.67	2.83±0.64
CNDP2	carnosine dipeptidase 2	0.00±0.00	0.00±0.00	0.00±0.00	1.59±0.46	1.08±0.94	1.78±0.27
CNN2	calponin 2	0.00±0.00	0.00±0.00	0.00±0.00	11.55±0.49	14.97±3.80	12.74±0.59
COL12A1	collagen type XII alpha 1 chain	0.00±0.00	13.75±1.57	13.58±6.46	0.00±0.00	0.00±0.00	0.00±0.00
COL15A1	collagen type XV alpha 1 chain	0.00±0.00	10.12±2.72	11.38±2.43	0.00±0.00	0.00±0.00	0.00±0.00
COL18A1	collagen type XVIII alpha 1 chain	0.00±0.00	1.96±3.39	1.73±3.00	0.00±0.00	0.00±0.00	0.00±0.00
COL1A1	collagen type I alpha 1 chain	0.00±0.00	189.79±26.90	258.73±37.18	0.00±0.00	51.56±5.99	70.62±9.88
COL1A2	collagen type I alpha 2 chain	17.86±30.94	170.77±36.41	361.59±41.07	0.00±0.00	44.43±4.36	55.36±7.21
COL3A1	collagen type III alpha 1 chain	0.00±0.00	22.19±12.16	51.03±16.39	0.00±0.00	11.75±3.10	15.12±4.16
COL5A1	collagen type V alpha 1 chain	0.00±0.00	10.79±1.92	9.29±0.36	0.00±0.00	0.00±0.00	0.00±0.00
COL5A2	collagen type V alpha 2 chain	0.00±0.00	6.01±1.71	9.46±0.95	0.00±0.00	0.00±0.00	0.00±0.00
COL6A2	collagen type VI alpha 2 chain	0.00±0.00	5.22±0.62	7.74±2.23	0.00±0.00	0.00±0.00	0.00±0.00
COL6A3	collagen type VI alpha 3 chain	0.00±0.00	2.38±4.12	4.74±4.12	0.00±0.00	0.00±0.00	0.00±0.00
CORO1A	coronin 1A	0.00±0.00	0.00±0.00	0.00±0.00	45.71±3.54	34.19±2.64	37.77±2.81
CORO1B	coronin 1B	0.00±0.00	0.00±0.00	0.00±0.00	1.06±0.92	1.15±1.00	1.72±0.087
CORO1C	coronin 1C	0.00±0.00	0.00±0.00	0.00±0.00	14.23±0.96	10.71±2.23	11.83±0.99
COTL1	coactosin like F-actin binding protein 1	0.00±0.00	12.97±4.34	17.81±2.53	49.33±2.39	56.02±5.43	55.33±3.44
CP	ceruloplasmin	0.00±0.00	0.00±0.00	0.00±0.00	3.91±0.73	4.27±0.39	3.98±0.38
CP alpha1	capping actin protein of muscle Z-line subunit alpha 1	0.00±0.00	0.00±0.00	0.00±0.00	5.77±0.25	6.10±0.28	6.40±0.11
CST3	cystatin C	0.00±0.00	1.54±1.37	12.94±3.44	0.35±0.60	1.95±0.18	2.33±0.18
CTGF	connective tissue growth factor	0.00±0.00	2.54±2.26	12.61±6.24	6.48±2.15	13.18±2.15	10.36±1.10
CTSB	cathepsin B	0.00±0.00	55.07±15.68	70.68±36.93	0.00±0.00	3.12±2.86	5.75±1.42
CTSD	cathepsin D	0.00±0.00	3.06±2.86	8.81±3.83	2.54±2.21	4.18±3.63	9.22±1.89
CTSV	cathepsin V	0.00±0.00	2.46±2.30	3.81±3.30	0.00±0.00	0.00±0.00	0.00±0.00
CYR61	cysteine rich angiogenic inducer 61	0.00±0.00	0.00±0.00	1.59±2.75	0.00±0.00	0.00±0.00	0.00±0.00
DCN	decorin	0.00±0.00	4.02±3.50	5.19±4.49	0.00±0.00	0.00±0.00	0.00±0.00
DDAH1	dimethylarginine dimethylaminohydrolase 1	0.00±0.00	0.00±0.00	0.00±0.00	2.21±0.15	1.92±0.17	1.72±0.14
DDX39A, DDX39B	DExD-box helicase 39A, B	0.00±0.00	0.00±0.00	0.00±0.00	1.24±1.08	0.53±0.91	2.24±0.37
DKK3	dickkopf WNT signaling pathway inhibitor 3	0.00±0.00	1.11±1.92	2.94±2.55	0.00±0.00	0.00±0.00	0.00±0.00
DOK2	docking protein 2	0.00±0.00	0.00±0.00	0.00±0.00	1.98±0.27	1.47±1.28	1.76±0.18
DSG1	desmoglein 1	0.00±0.00	0.00±0.00	1.47±2.55	0.00±0.00	0.00±0.00	0.00±0.00
ECM1	extracellular matrix protein 1	0.00±0.00	12.49±2.61	31.09±7.49	29.03±4.30	43.15±1.19	40.44±1.29
EEF1A, EEF1A1, EEF1A2	elongation factor 1-alpha, somatic form-like	0.00±0.00	15.71±10.19	19.08±9.42	1.39±2.41	6.16±1.42	7.55±1.98
EEF1D	eukaryotic translation elongation factor 1 delta	0.00±0.00	0.93±1.62	0.92±1.60	0.00±0.00	0.00±0.00	0.00±0.00
EEF1G	eukaryotic translation elongation factor 1 gamma	0.00±0.00	3.04±5.27	2.97±5.14	6.18±1.35	7.38±1.29	6.21±0.55
EEF2	eukaryotic translation elongation factor 2	0.00±0.00	6.78±6.18	14.01±8.01	9.32±1.91	8.71±2.29	8.34±0.84
EFHD2	EF-hand domain family member D2	0.00±0.00	0.00±0.00	0.00±0.00	13.75±2.08	18.09±6.59	14.01±1.17
EHD2	EH domain containing 2	0.00±0.00	0.00±0.00	0.00±0.00	2.74±2.39	2.64±2.46	4.69±0.28
ENO1	enolase 1	0.00±0.00	65.78±39.59	92.63±25.14	150.59±7.70	128.61±9.22	155.92±10.75
ESYT1	extended synaptotagmin 1	0.00±0.00	0.00±0.00	0.00±0.00	2.43±0.28	1.82±1.58	2.05±0.24
EZR	ezrin	0.00±0.00	0.00±0.00	0.00±0.00	24.55±6.89	21.67±4.67	27.12±1.33
F13A1	coagulation factor XIII A chain	0.00±0.00	0.00±0.00	0.00±0.00	140.32±13.88	123.43±21.80	137.69±6.60
F5	coagulation factor V	0.00±0.00	0.00±0.00	0.00±0.00	21.61±3.86	14.81±7.71	19.44±1.32
FAM49B	family with sequence similarity 49 member B	0.00±0.00	0.00±0.00	0.00±0.00	1.14±1.00	1.37±1.19	1.60±0.27
FBN1	fibrillin 1	0.00±0.00	8.09±4.20	29.03±20.76	0.00±0.00	0.00±0.00	1.06±0.97
FERMT3	fermitin family member 3	0.00±0.00	0.00±0.00	0.00±0.00	57.19±4.89	33.63±11.57	42.22±2.70
FGA	fibrinogen alpha chain	0.00±0.00	4.45±7.71	0.00±0.00	11.41±2.12	9.29±2.76	12.28±0.78
FGB	fibrinogen beta chain	0.00±0.00	0.00±0.00	1.43±2.48	15.96±2.58	14.07±5.44	19.01±1.15
FGG	fibrinogen gamma chain	0.00±0.00	0.00±0.00	0.00±0.00	12.98±2.20	12.76±4.06	17.05±1.62
FHL1	four and a half LIM domains 1	0.00±0.00	0.00±0.00	0.00±0.00	2.14±1.88	2.13±1.86	3.23±0.15
FKBP10	FK506 binding protein 10	0.00±0.00	2.40±4.15	4.18±7.25	0.00±0.00	0.00±0.00	0.00±0.00
FKBP1A	FK506 binding protein 1A	0.00±0.00	0.00±0.00	0.00±0.00	3.69±1.13	4.53±1.72	2.73±0.92
FKBP3	FK506 binding protein 3	0.00±0.00	0.00±0.00	0.00±0.00	0.87±1.51	0.97±1.68	0.76±1.31
FLNA	filamin A	19.71±8.25	156.50±108.42	211.16±59.03	352.01±42.49	351.71±47.94	265.55±25.54
FLNB	filamin B	0.00±0.00	4.97±2.05	7.11±8.30	0.00±0.00	0.00±0.00	0.00±0.00
FMOD	fibromodulin	0.00±0.00	3.46±5.99	4.32±7.49	0.00±0.00	0.00±0.00	2.47±2.19
FN1	fibronectin 1	0.00±0.00	33.03±13.95	51.46±9.10	3.49±0.80	6.71±0.65	9.12±1.05
FSTL1	follistatin like 1	0.00±0.00	14.09±5.92	24.11±6.13	0.00±0.00	0.00±0.00	0.00±0.00
FTL	ferritin light chain	0.00±0.00	2.54±2.24	1.13±1.95	0.00±0.00	0.00±0.00	0.00±0.00
FYB1	FYN binding protein 1	0.00±0.00	0.00±0.00	0.00±0.00	0.00±0.00	0.81±1.41	1.71±1.74
GAPDH	glyceraldehyde-3-phosphate dehydrogenase	0.00±0.00	17.99±4.76	16.39±5.82	17.21±1.87	15.32±0.47	18.30±1.84
GDI1	GDP dissociation inhibitor 1	0.00±0.00	0.00±0.00	0.00±0.00	6.41±0.13	6.10±0.85	5.85±0.25
GDI2	GDP dissociation inhibitor 2	0.00±0.00	1.99±3.45	8.76±8.36	23.92±6.60	17.82±9.41	28.68±2.24
GIMAP4	GTPase, IMAP family member 4	0.00±0.00	0.00±0.00	0.00±0.00	6.48±0.97	3.73±3.37	6.09±0.98
GMFB	glia maturation factor beta	0.00±0.00	0.00±0.00	0.00±0.00	1.17±1.02	0.00±0.00	2.03±0.26
GMFG	glia maturation factor gamma	0.00±0.00	0.00±0.00	0.00±0.00	4.20±0.45	4.54±0.38	3.82±0.56
GNAO1, GNAI1, GNAI2, GNAI3, GNAS, GNAT3, GNAL	G protein subunit alpha o1, i1, i2, i3, L, transducin 3	0.00±0.00	1.48±2.57	7.07±1.23	0.00±0.00	0.00±0.00	0.00±0.00
GNS	glucosamine (N-acetyl)-6-sulfatase	0.00±0.00	1.51±2.61	1.15±1.99	0.00±0.00	0.00±0.00	0.00±0.00
GOT1	glutamic-oxaloacetic transaminase 1	0.00±0.00	0.00±0.00	0.00±0.00	0.45±0.78	0.00±0.00	1.04±0.91
GOT2	glutamic-oxaloacetic transaminase 2	0.00±0.00	2.28±2.03	0.81±1.41	0.00±0.00	0.00±0.00	0.00±0.00
GP1BA	glycoprotein Ib platelet subunit alpha	0.00±0.00	0.00±0.00	0.00±0.00	25.70±1.56	29.89±3.71	24.34±4.03
GP5	glycoprotein V platelet	0.00±0.00	0.00±0.00	0.00±0.00	20.00±1.62	18.73±4.39	25.16±4.84
GPI	glucose-6-phosphate isomerase	0.00±0.00	8.27±7.57	4.03±6.99	26.55±3.36	26.97±6.09	33.50±4.94
GPIX	glycoprotein IX platelet	0.00±0.00	0.00±0.00	0.00±0.00	0.46±0.80	0.87±0.78	1.26±0.088
GSN	gelsolin	0.00±0.00	4.57±2.27	4.57±4.04	82.26±7.06	77.96±4.88	75.01±0.17
GSTP1	glutathione S-transferase pi 1	0.00±0.00	0.00±0.00	0.00±0.00	28.32±3.86	17.37±1.34	20.60±1.14
H2AFJ, HIST1H2AC, HIST3H2A, H2AZ, HIST1H2AJ, H2AFV	histones	0.00±0.00	2.65±3.37	12.39±6.62	18.14±5.65	3.47±3.03	3.85±0.49
H4	histone H4	0.00±0.00	17.40±1.37	22.46±2.05	11.96±1.93	3.36±2.99	3.95±0.74
HBA	hemoglobin, alpha	6.83±1.91	5.51±5.81	2.54±2.93	137.84±21.78	102.15±18.85	95.81±14.10
HBB	hemoglobin, beta	0.00±0.00	0.44±0.77	12.24±11.86	419.34±7.03	429.39±38.54	378.95±16.15
HDGF	heparin binding growth factor	0.00±0.00	0.00±0.00	0.00±0.00	2.01±1.75	1.09±1.88	1.79±1.55
HMGB2	high mobility group box 2	0.00±0.00	0.00±0.00	0.00±0.00	3.45±3.04	0.81±1.40	0.00±0.00
HNRNPA2B1	heterogeneous nuclear ribonucleoprotein A2/B1	0.00±0.00	0.00±0.00	1.37±2.37	0.00±0.00	0.00±0.00	0.00±0.00
HP	haptoglobin	0.00±0.00	0.00±0.00	0.00±0.00	427.81±24.71	402.29±32.41	355.23±16.18
HPRT1	hypoxanthine phosphoribosyltransferase 1	0.00±0.00	0.00±0.00	0.00±0.00	3.44±0.16	3.22±0.58	3.77±0.50
HRG	histidine rich glycoprotein	0.00±0.00	0.00±0.00	0.00±0.00	2.88±2.63	1.15±2.00	0.00±0.00
HSP90AA1	heat shock protein 90 alpha family class A member 1	0.00±0.00	20.11±14.38	25.42±8.57	10.48±2.84	0.00±0.00	0.00±0.00
HSP90AB1	heat shock protein 90 alpha family class B member 1	0.00±0.00	5.29±5.55	5.83±5.24	3.43±0.50	0.00±0.00	0.00±0.00
HSP90B1	heat shock protein 90 beta family member 1	0.00±0.00	1.97±3.41	3.26±2.88	2.82±0.19	0.59±1.02	0.00±0.00
HSPA1A, HSPA1B	heat shock protein family A (Hsp70) member 1A, 1B	0.00±0.00	2.50±4.34	2.32±4.02	15.55±4.21	13.34±3.62	16.27±1.91
HSPA5	heat shock protein family A (Hsp70) member 5	0.00±0.00	22.95±10.46	26.07±7.63	18.70±4.13	16.82±7.22	23.28±2.77
HSPA8	heat shock protein family A (Hsp70) member 8	0.00±0.00	33.05±18.38	44.83±13.21	105.56±17.40	83.74±12.95	104.60±5.18
HSPB1	heat shock protein family B (small) member 1	0.00±0.00	2.43±4.21	3.00±5.19	0.00±0.00	0.00±0.00	0.00±0.00
HSPG2	heparan sulfate proteoglycan 2	0.00±0.00	64.39±47.07	87.12±42.46	0.00±0.00	6.53±1.94	11.08±1.42
IFI30	IFI30, lysosomal thiol reductase	0.00±0.00	0.00±0.00	4.79±4.15	0.00±0.00	0.00±0.00	0.00±0.00
IGFBP2	insulin like growth factor binding protein 2	0.00±0.00	0.00±0.00	6.02±5.33	0.00±0.00	0.00±0.00	0.00±0.00
IGFBP7	insulin like growth factor binding protein 7	0.00±0.00	27.68±7.32	71.47±31.61	0.00±0.00	6.69±1.94	6.57±2.47
ILF2	interleukin enhancer binding factor 2	0.00±0.00	0.00±0.00	0.00±0.00	0.00±0.00	0.00±0.00	1.26±1.10
IPO5	importin 5	0.00±0.00	0.00±0.00	0.00±0.00	0.68±1.17	0.00±0.00	0.00±0.00
IQGAP1	IQ motif containing GTPase activating protein 1	0.00±0.00	2.75±4.76	0.00±0.00	4.58±0.53	4.25±0.50	4.31±0.39
IRAK2	interleukin 1 receptor associated kinase 2	0.00±0.00	0.00±0.00	0.00±0.00	7.02±0.40	3.04±5.27	0.00±0.00
ISLR	immunoglobulin superfamily containing leucine rich repeat	0.00±0.00	2.30±2.00	4.44±0.76	0.00±0.00	0.00±0.00	0.00±0.00
ITGB3	integrin subunit beta 3	0.00±0.00	0.00±0.00	0.00±0.00	0.00±0.00	0.47±0.82	0.74±1.28
JUP	junction plakoglobin	0.00±0.00	3.16±3.21	1.84±3.19	0.00±0.00	0.00±0.00	0.00±0.00
KCTD12	potassium channel tetramerization domain containing 12	0.00±0.00	0.00±0.00	0.00±0.00	1.52±0.032	1.00±0.87	1.49±0.084
LAMA4	laminin subunit alpha 4	0.00±0.00	5.71±2.73	8.08±2.99	0.00±0.00	0.00±0.00	0.00±0.00
LAMA5	laminin subunit alpha 5	0.00±0.00	2.15±3.73	2.12±3.67	0.00±0.00	0.00±0.00	0.00±0.00
LAMB1	laminin subunit beta 1	0.00±0.00	13.40±5.65	18.17±10.59	0.00±0.00	0.00±0.00	0.71±1.22
LAMC1	laminin subunit gamma 1	0.00±0.00	17.84±10.26	33.50±23.26	0.00±0.00	3.51±3.32	4.25±1.54
LCP1	lymphocyte cytosolic protein 1	0.00±0.00	1.32±2.28	0.58±1.01	119.16±34.22	115.19±25.95	132.85±9.19
LDHA	lactate dehydrogenase A	3.36±5.81	41.23±12.01	39.41±12.26	34.56±7.41	28.05±5.34	32.91±0.77
LDHB	lactate dehydrogenase B	0.00±0.00	14.37±2.91	18.85±3.30	40.27±3.23	38.58±2.23	40.51±2.54
LGALS1	galectin 1	0.00±0.00	5.99±5.30	24.71±14.80	0.00±0.00	2.25±2.09	0.98±1.70
LGMN	legumain	0.00±0.00	4.66±4.19	9.05±2.19	0.00±0.00	5.08±4.45	6.82±1.26
LMNA	lamin A/C	0.00±0.00	34.24±28.77	78.61±44.73	0.00±0.00	0.00±0.00	1.37±1.20
LMNB1	lamin B1	0.00±0.00	0.00±0.00	0.00±0.00	0.38±0.66	0.50±0.86	0.46±0.79
LOXL2	lysyl oxidase like 2	0.00±0.00	8.08±4.92	8.09±1.62	0.00±0.00	1.44±2.49	3.04±0.41
LTA4H	leukotriene A4 hydrolase	0.00±0.00	0.00±0.00	4.60±7.96	23.47±4.77	17.52±3.41	20.87±0.77
LTBP1	latent transforming growth factor beta binding protein 1	0.00±0.00	4.09±3.71	4.94±4.29	0.00±0.00	0.00±0.00	0.00±0.00
LTBP2	latent transforming growth factor beta binding protein 2	0.00±0.00	9.70±2.30	21.04±6.88	0.00±0.00	0.00±0.00	0.00±0.00
LTF	lactotransferrin	0.00±0.00	0.00±0.00	0.00±0.00	1.52±1.33	1.55±1.35	2.15±0.17
MAN2B1	mannosidase alpha class 2B member 1	0.00±0.00	0.00±0.00	1.30±2.25	0.00±0.00	0.00±0.00	0.00±0.00
MANF	mesencephalic astrocyte derived neurotrophic factor	0.00±0.00	0.00±0.00	0.00±0.00	1.63±0.34	1.78±1.58	3.28±0.64
MAPRE1	microtubule associated protein RP/EB family member 1	0.00±0.00	0.00±0.00	0.00±0.00	2.53±0.24	1.66±1.53	2.40±0.24
MAPRE2	microtubule associated protein RP/EB family member 2	0.00±0.00	0.00±0.00	0.00±0.00	7.05±1.45	5.29±4.61	7.15±1.37
MASP1	mannan binding lectin serine peptidase 1	0.00±0.00	4.58±4.61	5.82±5.04	0.00±0.00	0.00±0.00	0.00±0.00
MDH1	malate dehydrogenase 1	0.00±0.00	5.59±4.84	4.34±4.22	7.57±0.62	9.80±0.80	9.13±1.27
MFGE8	milk fat globule-EGF factor 8 protein	0.00±0.00	12.46±4.45	13.76±3.69	0.00±0.00	0.00±0.00	0.00±0.00
MIF	macrophage migration inhibitory factor	0.00±0.00	0.00±0.00	0.00±0.00	16.31±2.18	19.85±1.40	18.82±1.37
MMP2	matrix metallopeptidase 2	0.00±0.00	11.06±4.24	22.64±5.59	0.00±0.00	0.00±0.00	12.47±3.24
MPI	mannose phosphate isomerase	0.00±0.00	0.00±0.00	0.00±0.00	221.67±258.61	524.81±215.67	423.80±130.86
MRC2	mannose receptor C type 2	0.00±0.00	0.00±0.00	0.54±0.93	0.00±0.00	0.00±0.00	0.00±0.00
MSN	moesin	0.00±0.00	5.03±2.19	15.25±9.76	83.02±20.13	65.48±40.20	105.33±8.18
MYADM	myeloid associated differentiation marker	0.00±0.00	0.00±0.00	0.79±1.36	0.00±0.00	0.00±0.00	0.00±0.00
MYH9	myosin heavy chain 9	0.00±0.00	24.61±6.59	17.64±18.66	104.65±14.64	41.58±20.28	58.17±0.73
MYL6	myosin light chain 6	0.00±0.00	3.81±6.60	14.02±3.79	13.05±2.36	12.51±2.65	9.37±1.01
MYL9	myosin light chain 9	0.00±0.00	0.00±0.00	0.00±0.00	9.41±1.77	7.85±7.09	13.00±0.74
NCL	nucleolin	0.00±0.00	239.75±415.25	497.44±431.02	0.00±0.00	0.00±0.00	0.00±0.00
NID1	nidogen 1	0.00±0.00	6.67±1.08	8.82±2.00	0.00±0.00	0.00±0.00	0.00±0.00
NID2	nidogen 2	0.00±0.00	11.90±7.18	26.23±15.10	0.00±0.00	3.00±2.73	5.73±0.60
NME1	NME/NM23 nucleoside diphosphate kinase 1	0.00±0.00	0.00±0.00	0.00±0.00	1.70±0.51	0.98±0.86	1.67±0.091
NME2	NME/NM23 nucleoside diphosphate kinase 2	0.00±0.00	5.92±6.42	18.00±6.19	16.63±1.93	18.82±2.59	17.79±6.79
NRP1	neuropilin 1	0.00±0.00	0.00±0.00	0.00±0.00	2.78±0.23	1.81±1.57	2.96±0.41
NT5E	5'-nucleotidase ecto	0.00±0.00	1.29±2.23	1.42±2.46	0.00±0.00	0.00±0.00	0.00±0.00
NUTF2	nuclear transport factor 2	0.00±0.00	0.00±0.00	0.00±0.00	3.87±0.65	2.42±2.10	3.48±0.58
P4HA1	prolyl 4-hydroxylase subunit alpha 1	0.00±0.00	0.92±1.60	1.00±1.74	0.00±0.00	0.00±0.00	0.00±0.00
P4HB	prolyl 4-hydroxylase subunit beta	0.00±0.00	6.99±3.70	12.60±5.05	5.47±0.61	5.72±2.39	9.98±1.16
PARK7	Parkinsonism associated deglycase	0.00±0.00	3.48±6.03	2.77±4.79	29.61±2.20	32.36±6.48	29.01±1.73
PARVB	parvin beta	0.00±0.00	0.00±0.00	0.00±0.00	15.18±0.91	14.74±0.89	15.69±1.69
PCBP1, PCBP2, PCBP3	poly(rC) binding protein 1, 2, 3	0.00±0.00	0.00±0.00	0.00±0.00	0.85±0.75	1.70±0.42	2.18±0.30
PDE5A	phosphodiesterase 5A	0.00±0.00	0.00±0.00	0.00±0.00	1.76±0.26	0.83±1.43	2.20±0.13
PDIA3	protein disulfide isomerase family A member 3	0.00±0.00	24.22±9.11	24.98±5.88	13.87±1.87	13.68±2.29	20.41±2.77
PDIA6	protein disulfide isomerase family A member 6	0.00±0.00	1.18±2.05	3.63±6.29	6.72±0.47	3.85±3.59	8.04±0.80
PDLIM1	PDZ and LIM domain 1	0.00±0.00	0.00±0.00	0.00±0.00	7.53±1.45	7.14±2.82	5.25±0.64
PEBP1	phosphatidylethanolamine binding protein 1	0.00±0.00	2.26±3.91	2.71±4.70	20.69±1.07	15.95±2.13	13.82±1.63
PF4	platelet factor 4	0.00±0.00	0.00±0.00	0.00±0.00	62.09±23.60	63.57±7.11	77.42±14.52
PFN1	profilin 1	2.86±2.85	4.75±3.62	10.51±1.14	316.87±65.34	319.85±10.33	287.95±22.55
PGAM1	phosphoglycerate mutase 1	0.00±0.00	5.39±9.34	3.92±6.80	22.75±1.76	18.99±2.62	19.96±1.51
PGD	phosphogluconate dehydrogenase	0.00±0.00	0.00±0.00	2.33±4.04	12.42±0.50	12.08±2.01	11.85±0.91
PGK1	phosphoglycerate kinase 1	1.43±2.48	5.09±1.63	4.62±2.55	66.54±17.10	47.00±17.05	58.88±2.13
PGM1	phosphoglucomutase 1	0.00±0.00	0.00±0.00	0.00±0.00	0.72±0.63	0.00±0.00	0.00±0.00
PGM2	phosphoglucomutase 2	0.00±0.00	0.00±0.00	0.00±0.00	3.61±3.14	3.26±2.82	4.75±0.46
PKM	pyruvate kinase, muscle	0.00±0.00	24.43±11.25	35.26±8.71	22.73±2.26	19.18±4.59	27.30±3.40
PLBD2	phospholipase B domain containing 2	0.00±0.00	1.31±2.27	2.50±2.17	0.00±0.00	0.00±0.00	0.00±0.00
PLEK	pleckstrin	0.00±0.00	0.00±0.00	0.00±0.00	17.13±4.24	4.67±4.18	7.64±1.58
PLG	plasminogen	0.00±0.00	0.00±0.00	0.00±0.00	3.59±0.14	4.06±1.30	4.37±0.64
PLOD1	procollagen-lysine,2-oxoglutarate 5-dioxygenase 1	0.00±0.00	1.70±2.94	1.76±3.04	0.00±0.00	0.00±0.00	0.00±0.00
POSTN	periostin	0.00±0.00	105.35±63.23	192.38±16.60	0.00±0.00	51.85±27.91	108.70±6.34
PPBP	pro-platelet basic protein	0.00±0.00	0.00±0.00	0.00±0.00	121.87±13.07	143.80±30.57	111.34±10.88
PPIA	peptidylprolyl isomerase A	0.00±0.00	11.86±2.10	17.29±4.37	66.08±13.19	50.56±3.50	50.20±6.90
PPIB	peptidylprolyl isomerase B	0.00±0.00	3.59±6.21	7.53±7.26	16.63±5.06	18.70±9.74	22.45±1.46
PRDX1	peroxiredoxin 1	0.00±0.00	13.61±3.25	22.68±8.10	4.91±0.65	8.44±0.80	8.98±1.73
PRDX2	peroxiredoxin 2	0.00±0.00	0.00±0.00	2.78±3.06	6.11±6.71	4.27±3.99	7.00±1.56
PRDX4	peroxiredoxin 4	0.00±0.00	0.00±0.00	0.00±0.00	1.62±1.41	2.12±1.84	1.38±2.38
PRDX6	peroxiredoxin 6	0.00±0.00	1.86±3.22	4.01±3.70	16.17±0.65	19.53±3.84	18.26±0.95
PROS1	protein S	0.00±0.00	0.00±0.00	0.00±0.00	2.73±0.20	0.00±0.00	0.00±0.00
Protein symbol	Full name	Control 0 h	Control 48 h	Control 72 h	Aposec 0 h	Aposec 48 h	Aposec 72 h
PSAP	prosaposin	0.00±0.00	16.17±7.44	37.26±14.45	0.00±0.00	0.00±0.00	0.00±0.00
PSMA2	proteasome subunit alpha 2	0.00±0.00	0.00±0.00	0.00±0.00	0.69±1.19	0.61±1.06	1.39±1.22
PSMA3	proteasome subunit alpha 3	0.00±0.00	0.00±0.00	0.98±1.70	0.00±0.00	0.00±0.00	0.00±0.00
PSMA4	proteasome subunit alpha 4	0.00±0.00	0.00±0.00	0.00±0.00	0.84±0.73	0.32±0.55	1.26±0.25
PSMA6	proteasome subunit alpha 6	0.00±0.00	1.32±1.19	1.92±1.66	1.84±1.59	1.37±1.20	1.68±1.45
PSMA7, PSMA8	proteasome subunit alpha 7, 8	0.00±0.00	2.99±2.70	3.00±2.78	2.51±2.20	2.01±1.75	3.49±0.27
PSMB8	proteasome subunit beta 8	0.00±0.00	0.00±0.00	0.00±0.00	1.30±1.13	0.00±0.00	1.28±1.12
PSME1	proteasome activator subunit 1	0.00±0.00	0.00±0.00	0.00±0.00	5.34±0.26	5.99±1.98	5.39±0.30
PSME2	proteasome activator subunit 2	0.00±0.00	0.00±0.00	0.00±0.00	1.03±0.89	0.87±1.51	1.67±0.34
PYGL	glycogen phosphorylase L	0.00±0.00	1.13±1.96	2.21±3.82	25.54±6.66	11.21±6.25	16.65±2.15
PZP	pregnancy zone protein	0.00±0.00	0.30±0.52	0.00±0.00	0.91±0.79	1.21±1.05	1.81±0.41
QSOX1	quiescin sulfhydryl oxidase 1	0.00±0.00	0.00±0.00	1.49±2.57	12.65±2.61	12.24±3.77	17.26±3.04
RAB11A, RAB11B	RAB11A, B, member RAS oncogene family	0.00±0.00	0.00±0.00	0.00±0.00	31.99±3.13	35.84±3.91	37.43±2.54
RAB1A	RAB1A, member RAS oncogene family	0.00±0.00	0.00±0.00	0.00±0.00	7.04±0.66	9.40±1.89	8.37±1.51
RAB27B	RAB27B, member RAS oncogene family	0.00±0.00	0.00±0.00	0.00±0.00	0.41±0.71	0.43±0.74	0.81±0.70
RAB2A, RAB2B	RAB2A, B, member RAS oncogene family	0.00±0.00	0.00±0.00	0.00±0.00	4.20±0.61	3.71±0.26	4.64±0.22
RAB7A	RAB7A, member RAS oncogene family	0.00±0.00	0.00±0.00	0.00±0.00	5.47±0.98	4.05±0.37	3.92±0.36
RACK1	receptor for activated C kinase 1	0.00±0.00	2.96±5.12	2.28±3.94	0.00±0.00	8.55±14.81	0.00±0.00
RAN	RAN, member RAS oncogene family	0.00±0.00	0.96±1.67	1.12±1.95	8.11±0.83	5.19±0.14	5.83±0.66
RAP1B, RAP1A	RAP1A, RAP1B, member of RAS oncogene family	0.00±0.00	0.00±0.00	0.00±0.00	20.78±1.65	16.21±1.00	17.23±1.29
RBP4	retinol binding protein 4	0.00±0.00	0.00±0.00	0.00±0.00	8.93±0.34	10.84±2.04	9.78±0.055
RGS10	regulator of G protein signaling 10	0.00±0.00	0.00±0.00	0.00±0.00	0.00±0.00	0.45±0.78	1.76±0.23
RHOC, RHOA	ras homolog family member A, C	0.00±0.00	0.00±0.00	0.00±0.00	1.39±1.28	1.08±0.93	0.00±0.00
RNASE4	ribonuclease A family member 4	0.00±0.00	0.00±0.00	6.42±11.13	6.98±1.35	10.46±1.07	10.06±2.47
RPL13A	ribosomal protein L13a	0.00±0.00	2.97±2.67	1.04±1.81	0.00±0.00	0.00±0.00	0.00±0.00
RPL15	ribosomal protein L15	0.00±0.00	1.19±2.06	0.61±1.05	0.00±0.00	0.00±0.00	0.00±0.00
RPL18	ribosomal protein L18	0.00±0.00	4.87±4.87	6.96±1.71	0.00±0.00	0.00±0.00	0.00±0.00
RPLP0	ribosomal protein lateral stalk subunit P0	0.00±0.00	4.43±3.93	3.96±3.62	0.00±0.00	0.00±0.00	0.00±0.00
RPLP2	ribosomal protein lateral stalk subunit P2	0.00±0.00	2.36±4.09	7.25±4.85	1.64±1.42	0.66±1.14	2.81±0.08
RPS27A, UBC, UBB, UBA52	ribosomal protein L23a, ubiquitin B, C, ubiquitin A-52 residue ribosomal protein fusion product 1	0.00±0.00	1.67±2.89	4.95±8.58	1.33±1.16	0.00±0.00	0.00±0.00
RPS3	ribosomal protein S3	0.00±0.00	2.58±2.35	2.65±2.34	0.00±0.00	0.00±0.00	0.00±0.00
RPS4X	ribosomal protein S4 X-linked	0.00±0.00	1.12±1.94	0.76±1.31	0.00±0.00	0.00±0.00	0.00±0.00
RPS8	ribosomal protein S8	0.00±0.00	8.47±2.99	4.62±4.16	0.00±0.00	0.00±0.00	0.00±0.00
RSU1	Ras suppressor protein 1	0.00±0.00	0.00±0.00	1.27±2.19	70.23±14.26	68.06±18.50	92.11±16.14
S100A12	S100 calcium binding protein A12	0.00±0.00	0.00±0.00	0.00±0.00	3.09±0.37	1.92±1.70	1.00±1.74
SELP	selectin P	0.00±0.00	0.00±0.00	0.00±0.00	6.04±1.06	8.27±0.97	5.66±0.68
SERPINA1	serpin family A member 1	0.00±0.00	0.00±0.00	0.00±0.00	7.35±4.86	8.51±1.36	10.29±2.82
SERPINB1	serpin family B member 1	0.00±0.00	0.00±0.00	0.22±0.39	73.10±12.55	82.81±18.62	100.56±8.21
SERPINB10	serpin family B member 10	0.00±0.00	1.58±2.74	0.95±1.64	179.44±12.20	192.32±59.08	243.17±24.67
SERPINB9	serpin peptidase inhibitor, clade B (ovalbumin), member 9	0.00±0.00	0.00±0.00	0.00±0.00	11.78±1.78	11.56±2.35	12.89±0.36
SERPINC1	serpin family C member 1	0.00±0.00	0.00±0.00	0.00±0.00	4.58±1.22	4.35±1.01	3.55±0.26
SERPINE1	serpin family E member 1	0.00±0.00	42.75±32.93	83.45±21.44	18.51±4.49	46.86±15.34	61.71±1.50
SERPINE2	serpin family E member 2	0.00±0.00	3.36±2.76	0.74±1.27	0.00±0.00	0.00±0.00	0.00±0.00
SERPINF1	serpin family F member 1	0.00±0.00	0.00±0.00	6.03±1.09	0.00±0.00	0.00±0.00	0.00±0.00
SERPING1	serpin family G member 1	0.00±0.00	0.00±0.00	0.00±0.00	5.81±0.76	7.00±1.50	5.94±0.72
SERPINH1	serpin family H member 1	0.00±0.00	18.02±9.64	19.77±9.07	0.00±0.00	0.00±0.00	0.00±0.00
SERPINI1	serpin family I member 1	0.00±0.00	0.00±0.00	0.00±0.00	8.83±0.85	10.32±0.24	10.86±0.86
SH3BGRL2	SH3 domain binding glutamate rich protein like 2	0.00±0.00	0.00±0.00	0.00±0.00	7.05±1.22	9.25±0.78	8.08±1.09
SH3BGRL3	SH3 domain binding glutamate rich protein like 3	0.00±0.00	0.00±0.00	0.00±0.00	9.06±1.20	8.75±2.55	8.61±0.53
SMAP1	small ArfGAP 1	0.00±0.00	0.00±0.00	0.00±0.00	0.00±0.00	0.00±0.00	2.38±0.32
SOD3	superoxide dismutase 3	0.00±0.00	0.00±0.00	0.00±0.00	1.54±0.16	2.04±0.082	1.94±0.14
SPARC	secreted protein acidic and cysteine rich	6.70±7.48	62.97±26.62	132.65±52.65	0.00±0.00	9.74±13.43	10.72±2.09
SPON2	spondin 2	0.00±0.00	0.83±1.44	1.49±2.57	0.00±0.00	0.00±0.00	0.00±0.00
SRGN	serglycin	0.00±0.00	0.00±0.00	0.00±0.00	19.44±0.30	18.39±1.72	18.12±1.02
SUB1	SUB1 homolog, transcriptional regulator	0.00±0.00	0.00±0.00	0.00±0.00	3.23±0.21	1.49±1.29	0.83±1.44
TAGLN	transgelin	0.00±0.00	4.39±4.48	19.60±19.73	0.00±0.00	1.20±1.04	3.59±0.61
TAGLN2	transgelin 2	0.00±0.00	0.93±1.61	2.53±2.49	73.90±10.49	75.13±20.89	63.95±7.24
TALDO1	transaldolase 1	0.00±0.00	0.00±0.00	1.08±1.88	14.14±1.20	18.47±1.29	18.90±2.51
TF	transferrin	36.55±3.82	43.19±19.22	21.37±4.42	70.42±3.89	91.59±18.67	70.28±5.24
TIMP1	TIMP metallopeptidase inhibitor 1	0.00±0.00	0.00±0.00	6.63±5.95	0.00±0.00	7.80±1.21	8.29±2.52
TIMP2	TIMP metallopeptidase inhibitor 2	0.00±0.00	0.00±0.00	7.44±0.89	0.00±0.00	0.00±0.00	0.00±0.00
TKT	transketolase	0.00±0.00	0.00±0.00	1.25±2.16	11.18±1.18	10.98±0.75	13.14±1.76
TLN1	talin 1	5.69±9.85	0.58±1.01	2.54±2.28	284.41±17.01	273.04±25.33	262.73±9.61
TMC6	transmembrane channel like 6	0.00±0.00	0.00±0.00	0.00±0.00	6.91±6.23	20.40±3.03	17.89±8.12
TMOD1	tropomodulin 1	0.00±0.00	0.00±0.00	0.00±0.00	2.51±0.18	2.25±2.00	3.35±0.38
TMOD3	tropomodulin 3	0.00±0.00	0.00±0.00	0.00±0.00	0.29±0.50	0.26±0.46	0.00±0.00
TMPO	thymopoietin	0.00±0.00	0.00±0.00	0.00±0.00	0.57±0.99	0.70±1.21	1.90±0.23
TNC	tenascin C	0.00±0.00	31.39±9.10	15.34±12.45	0.00±0.00	12.42±4.04	22.99±3.33
TNKS1BP1	tankyrase 1 binding protein 1	0.00±0.00	0.00±0.00	0.00±0.00	74.90±53.20	46.75±52.94	19.05±18.28
TPI1	triosephosphate isomerase 1	0.00±0.00	16.00±5.36	10.10±9.70	84.06±4.60	63.30±14.34	56.04±3.04
TPM1	tropomyosin 1	0.00±0.00	14.34±7.73	28.06±14.97	6.03±3.15	9.42±2.57	10.13±2.52
TPM3	tropomyosin 3	0.00±0.00	6.02±5.32	12.43±3.23	23.39±3.99	24.63±5.66	26.61±5.11
TPM4	tropomyosin 4	1.99±3.44	28.70±16.64	54.66±0.77	318.55±62.59	283.13±67.94	312.52±64.79
TPT1	tumor protein, translationally-controlled 1	0.00±0.00	0.00±0.00	0.00±0.00	0.73±1.27	2.23±0.038	2.11±0.20
TREML1	triggering receptor expressed on myeloid cells like 1	0.00±0.00	0.00±0.00	0.00±0.00	21.65±4.39	20.23±5.20	23.67±3.66
TUBA4A	tubulin alpha 4a	0.00±0.00	5.41±9.36	2.84±4.92	12.07±1.13	7.43±0.34	9.04±0.37
TUBB	tubulin beta class I	0.00±0.00	6.31±3.23	5.88±4.48	4.87±0.65	2.67±2.44	6.66±1.04
TWF2	toll like receptor 9	0.00±0.00	0.00±0.00	0.00±0.00	4.27±0.74	1.32±2.29	4.21±1.06
TXN	thioredoxin	0.00±0.00	0.00±0.00	0.00±0.00	5.58±4.84	8.41±1.08	6.60±0.43
TXNDC17	thioredoxin domain containing 17	0.00±0.00	0.00±0.00	0.00±0.00	2.15±2.22	1.20±1.07	1.02±0.90
TXNRD1	thioredoxin reductase 1	0.00±0.00	4.17±4.88	0.93±1.61	0.00±0.00	0.00±0.00	0.00±0.00
UBE2L3	ubiquitin conjugating enzyme E2 L3	0.00±0.00	0.00±0.00	0.00±0.00	5.17±0.34	4.76±1.44	6.69±0.15
UBE2N	ubiquitin conjugating enzyme E2 N	0.00±0.00	0.00±0.00	0.00±0.00	1.76±1.55	1.30±1.14	1.19±1.06
UBE2V1, UBE2V2	ubiquitin conjugating enzyme E2 V1, V2	0.00±0.00	0.00±0.00	0.00±0.00	147.81±256.01	0.00±0.00	586.06±550.01
UGP2	UDP-glucose pyrophosphorylase 2	0.00±0.00	0.00±0.00	0.00±0.00	1.29±1.20	1.12±1.02	2.41±1.29
VASP	vasodilator stimulated phosphoprotein	0.00±0.00	0.00±0.00	0.00±0.00	4.24±1.02	5.14±0.40	3.90±0.72
VCL	vinculin	0.00±0.00	108.16±156.94	46.71±22.66	210.94±1.90	246.21±6.57	261.04±26.82
VCP	valosin containing protein	0.00±0.00	6.06±10.49	11.65±5.64	15.47±2.25	11.07±6.36	16.54±1.32
VIM	vimentin	0.00±0.00	203.21±90.22	290.40±144.92	4.14±0.94	39.55±5.62	27.13±5.90
VWF	von Willebrand factor	1.37±1.21	2.05±0.39	1.56±0.95	403.19±62.49	424.37±59.92	341.41±65.86
WDR1	WD repeat domain 1	0.00±0.00	3.75±4.81	5.21±4.42	116.17±14.89	80.64±16.28	89.32±3.73
YWHAB	tyrosine 3-monooxygenase/tryptophan 5-monooxygenase activation protein beta	0.00±0.00	0.86±1.49	3.39±5.88	16.14±1.04	17.29±1.59	16.14±0.56
YWHAE	tyrosine 3-monooxygenase/tryptophan 5-monooxygenase activation protein epsilon	0.00±0.00	6.19±5.88	8.40±4.05	14.68±0.42	17.26±1.23	15.61±1.36
YWHAG	tyrosine 3-monooxygenase/tryptophan 5-monooxygenase activation protein gamma	0.00±0.00	0.00±0.00	0.00±0.00	4.42±0.63	4.39±0.64	5.27±0.38
YWHAH	tyrosine 3-monooxygenase/tryptophan 5-monooxygenase activation protein eta	0.00±0.00	0.00±0.00	0.00±0.00	7.55±0.43	4.49±3.89	6.21±0.52
YWHAQ	tyrosine 3-monooxygenase/tryptophan 5-monooxygenase activation protein theta	0.00±0.00	0.00±0.00	0.00±0.00	4.13±0.78	4.20±0.70	3.75±0.053
YWHAZ	tyrosine 3-monooxygenase/tryptophan 5-monooxygenase activation protein zeta	0.00±0.00	15.72±2.28	17.89±10.72	126.83±12.42	138.33±10.46	126.01±7.06
uncharacterized
A0A0A0MY58;A0A286ZWN6;A0A287A1M4;A0A287A8U7;LAC	uncharacterized	0.00±0.00	0.00±0.00	0.00±0.00	41.32±8.08	47.45±11.33	41.00±1.61
A0A286ZI90.A0A286ZT94.A0A286ZTC9.A0A287AFM8.A0A287B5C1.A0A287BM31	uncharacterized	0.00±0.00	0.00±0.00	0.00±0.00	51.75±5.70	51.09±2.21	52.80±2.58
A0A286ZJL9.A0A287ATT2	uncharacterized	0.00±0.00	0.00±0.00	0.00±0.00	10.09±1.76	11.48±2.29	8.36±2.02
A0A286ZK41.A0A287AE24.F1STC5	uncharacterized	0.00±0.00	0.00±0.00	0.00±0.00	15.27±1.22	18.97±5.19	14.40±2.27
A0A286ZLR0.A0A286ZQQ8.A0A286ZRV9.A0A286ZWZ0.A0A286ZYQ7.A0A287AFK6.A0A287AU93.A0A287AVG9.A0A287B0K5.A0A287B2X8.A0A287B541.A0A287BDV3.F1STC2.I3L6U3.I3L728.I3LBK0	uncharacterized	0.00±0.00	0.00±0.00	0.00±0.00	1.68±1.46	1.46±1.36	1.56±1.37
A0A286ZV86	uncharacterized	0.00±0.00	0.00±0.00	0.00±0.00	0.00±0.00	0.00±0.00	24.19±2.52
A0A287A1J6	uncharacterized	0.00±0.00	11.78±20.41	0.00±0.00	35.54±14.95	34.67±10.63	48.05±2.43
A0A287A2V7.A0A287B9X9	uncharacterized	0.00±0.00	0.00±0.00	0.00±0.00	17.80±1.24	21.73±4.16	21.97±0.52
A0A287A9G2	uncharacterized	0.00±0.00	0.00±0.00	0.00±0.00	86.05±75.37	755.83±732.92	214.67±170.95
F6PRZ7.I3LTA5	uncharacterized	0.00±0.00	0.00±0.00	0.00±0.00	0.00±0.00	0.68±1.17	0.78±1.35
LOC100153899	uncharacterized	0.00±0.00	0.00±0.00	0.00±0.00	5.82±0.55	8.00±0.41	6.80±0.91
LOC100158003	uncharacterized	0.00±0.00	10.26±0.84	7.92±6.10	4.19±0.77	4.46±0.52	4.59±1.02
LOC100158011	uncharacterized	1.92±3.32	0.00±0.00	4.87±8.44	211.99±26.88	199.14±45.42	145.77±56.28
LOC100520680	uncharacterized	0.00±0.00	0.00±0.00	0.00±0.00	148.83±140.74	156.20±141.66	152.31±141.44
LOC100523668	uncharacterized	0.00±0.00	0.00±0.00	0.00±0.00	2.15±0.56	0.53±0.92	1.99±0.21
LOC100623720	uncharacterized	0.00±0.00	17.60±6.52	25.20±6.75	0.00±0.00	5.67±4.91	13.03±1.80
LOC102160349	uncharacterized	0.00±0.00	0.00±0.00	0.00±0.00	111.18±192.58	197.36±176.27	129.58±224.43
LOC733637	uncharacterized	0.00±0.00	2.51±4.34	5.61±4.98	18.83±2.34	20.17±4.95	20.99±3.09
