# Supplementary material for: Quantitative Hybrid Cardiac [18F]FDG-PET-MRI Images for Assessment of Cardiac Repair by Preconditioned Cardiosphere-Derived Cells
Source: Mol Ther Methods Clin Dev. 2020 Jun 15;18:354–66. doi: 10.1016/j.omtm.2020.06.008 (PMC7341058; doi:10.1016/j.omtm.2020.06.008)
Supplement: Table S2. Quantitative Proteomics Data of CDC in Cell Culture with and without Aposec, Listed According to the Protein Clusters in Figure 2. Values are reported as arbitrary abundance derived from MacsQuant software as mean±s.d (for three biological replicates, each the result of three technical rep [file mmc3.xlsx]

## Sheet: Tabelle3
Protein symbol	Full name	Control 0 h	Control 48 h	Control 72 h	Aposec 0 h	Aposec 48 h	Aposec 72 h
extracellular matrix organization
A2M	alpha-2-macroglobulin	0.00±0.00	0.00±0.00	0.00±0.00	18.37±1.64	18.30±2.24	18.58±0.14	Apo
ANXA2	annexin A2	0.56±0.98	57.12±23.81	73.73±23.54	0.00±0.00	14.12±3.37	16.07±2.70	PBS
APOA1	apolipoprotein A1	0.00±0.00	1.70±2.95	2.69±4.66	6.19±1.06	5.46±0.86	5.59±0.61	Apo
APOE	apolipoprotein E	0.00±0.00	0.00±0.00	0.00±0.00	0.66±1.14	1.32±1.15	1.70±0.12	Apo
BGN	biglycan	0.00±0.00	75.00±30.33	139.95±38.74	0.00±0.00	17.46±7.52	35.44±1.79	PBS
CCDC80	coiled-coil domain containing 80	0.00±0.00	0.00±0.00	0.00±0.00	0.00±0.00	0.00±0.00	1.10±0.96
CD44	CD44 molecule (Indian blood group)	0.00±0.00	9.58±2.91	5.65±1.12	0.00±0.00	0.00±0.00	0.00±0.00	PBS
COL12A1	collagen type XII alpha 1 chain	0.00±0.00	13.75±1.57	13.58±6.46	0.00±0.00	0.00±0.00	0.00±0.00	PBS
COL15A1	collagen type XV alpha 1 chain	0.00±0.00	10.12±2.72	11.38±2.43	0.00±0.00	0.00±0.00	0.00±0.00	PBS
COL18A1	collagen type XVIII alpha 1 chain	0.00±0.00	1.96±3.39	1.73±3.00	0.00±0.00	0.00±0.00	0.00±0.00	PBS
COL1A1	collagen type I alpha 1 chain	0.00±0.00	189.79±26.90	258.73±37.18	0.00±0.00	51.56±5.99	70.62±9.88	PBS
COL1A2	collagen type I alpha 2 chain	17.86±30.94	170.77±36.41	361.59±41.07	0.00±0.00	44.43±4.36	55.36±7.21	PBS
COL3A1	collagen type III alpha 1 chain	0.00±0.00	22.19±12.16	51.03±16.39	0.00±0.00	11.75±3.10	15.12±4.16	PBS
COL5A1	collagen type V alpha 1 chain	0.00±0.00	10.79±1.92	9.29±0.36	0.00±0.00	0.00±0.00	0.00±0.00	PBS
COL5A2	collagen type V alpha 2 chain	0.00±0.00	6.01±1.71	9.46±0.95	0.00±0.00	0.00±0.00	0.00±0.00	PBS
COL6A2	collagen type VI alpha 2 chain	0.00±0.00	5.22±0.62	7.74±2.23	0.00±0.00	0.00±0.00	0.00±0.00	PBS
COL6A3	collagen type VI alpha 3 chain	0.00±0.00	2.38±4.12	4.74±4.12	0.00±0.00	0.00±0.00	0.00±0.00	PBS
CTGF	connective tissue growth factor	0.00±0.00	2.54±2.26	12.61±6.24	6.48±2.15	13.18±2.15	10.36±1.10	Apo
CTSV	cathepsin V	0.00±0.00	2.46±2.30	3.81±3.30	0.00±0.00	0.00±0.00	0.00±0.00	PBS
CYR61	cysteine rich angiogenic inducer 61	0.00±0.00	0.00±0.00	1.59±2.75	0.00±0.00	0.00±0.00	0.00±0.00	PBS
DCN	decorin	0.00±0.00	4.02±3.50	5.19±4.49	0.00±0.00	0.00±0.00	0.00±0.00	PBS
FBN1	fibrillin 1	0.00±0.00	8.09±4.20	29.03±20.76	0.00±0.00	0.00±0.00	1.06±0.97	PBS
FGA	fibrinogen alpha chain	0.00±0.00	4.45±7.71	0.00±0.00	11.41±2.12	9.29±2.76	12.28±0.78	Apo
FGB	fibrinogen beta chain	0.00±0.00	0.00±0.00	1.43±2.48	15.96±2.58	14.07±5.44	19.01±1.15	Apo
FGG	fibrinogen gamma chain	0.00±0.00	0.00±0.00	0.00±0.00	12.98±2.20	12.76±4.06	17.05±1.62	Apo
FMOD	fibromodulin	0.00±0.00	3.46±5.99	4.32±7.49	0.00±0.00	0.00±0.00	2.47±2.19
FN1	fibronectin 1	0.00±0.00	33.03±13.95	51.46±9.10	3.49±0.80	6.71±0.65	9.12±1.05	PBS
HSPG2	heparan sulfate proteoglycan 2	0.00±0.00	64.39±47.07	87.12±42.46	0.00±0.00	6.53±1.94	11.08±1.42	PBS
ITGB3	integrin subunit beta 3	0.00±0.00	0.00±0.00	0.00±0.00	0.00±0.00	0.47±0.82	0.74±1.28
LAMA4	laminin subunit alpha 4	0.00±0.00	5.71±2.73	8.08±2.99	0.00±0.00	0.00±0.00	0.00±0.00	PBS
LAMA5	laminin subunit alpha 5	0.00±0.00	2.15±3.73	2.12±3.67	0.00±0.00	0.00±0.00	0.00±0.00	PBS
LAMB1	laminin subunit beta 1	0.00±0.00	13.40±5.65	18.17±10.59	0.00±0.00	0.00±0.00	0.71±1.22	PBS
LAMC1	laminin subunit gamma 1	0.00±0.00	17.84±10.26	33.50±23.26	0.00±0.00	3.51±3.32	4.25±1.54	PBS
LOXL2	lysyl oxidase like 2	0.00±0.00	8.08±4.92	8.09±1.62	0.00±0.00	1.44±2.49	3.04±0.41
LTBP1	latent transforming growth factor beta binding protein 1	0.00±0.00	4.09±3.71	4.94±4.29	0.00±0.00	0.00±0.00	0.00±0.00	PBS
LTBP2	latent transforming growth factor beta binding protein 2	0.00±0.00	9.70±2.30	21.04±6.88	0.00±0.00	0.00±0.00	0.00±0.00	PBS
MMP2	matrix metallopeptidase 2	0.00±0.00	11.06±4.24	22.64±5.59	0.00±0.00	0.00±0.00	12.47±3.24
NID1	nidogen 1	0.00±0.00	6.67±1.08	8.82±2.00	0.00±0.00	0.00±0.00	0.00±0.00	PBS
NID2	nidogen 2	0.00±0.00	11.90±7.18	26.23±15.10	0.00±0.00	3.00±2.73	5.73±0.60	PBS
P4HA1	prolyl 4-hydroxylase subunit alpha 1	0.00±0.00	0.92±1.60	1.00±1.74	0.00±0.00	0.00±0.00	0.00±0.00	PBS
P4HB	prolyl 4-hydroxylase subunit beta	0.00±0.00	6.99±3.70	12.60±5.05	5.47±0.61	5.72±2.39	9.98±1.16
PLG	plasminogen	0.00±0.00	0.00±0.00	0.00±0.00	3.59±0.14	4.06±1.30	4.37±0.64	Apo
PLOD1	procollagen-lysine,2-oxoglutarate 5-dioxygenase 1	0.00±0.00	1.70±2.94	1.76±3.04	0.00±0.00	0.00±0.00	0.00±0.00	PBS
POSTN	periostin	0.00±0.00	105.35±63.23	192.38±16.60	0.00±0.00	51.85±27.91	108.70±6.34
SERPINE2	serpin family E member 2	0.00±0.00	3.36±2.76	0.74±1.27	0.00±0.00	0.00±0.00	0.00±0.00	PBS
SERPINH1	serpin family H member 1	0.00±0.00	18.02±9.64	19.77±9.07	0.00±0.00	0.00±0.00	0.00±0.00	PBS
SPARC	secreted protein acidic and cysteine rich	6.70±7.48	62.97±26.62	132.65±52.65	0.00±0.00	9.74±13.43	10.72±2.09	PBS
TIMP1	TIMP metallopeptidase inhibitor 1	0.00±0.00	0.00±0.00	6.63±5.95	0.00±0.00	7.80±1.21	8.29±2.52
TIMP2	TIMP metallopeptidase inhibitor 2	0.00±0.00	0.00±0.00	7.44±0.89	0.00±0.00	0.00±0.00	0.00±0.00	PBS
TKT	transketolase	0.00±0.00	0.00±0.00	1.25±2.16	11.18±1.18	10.98±0.75	13.14±1.76	Apo
TNC	tenascin C	0.00±0.00	31.39±9.10	15.34±12.45	0.00±0.00	12.42±4.04	22.99±3.33
VWF	von Willebrand factor	1.37±1.21	2.05±0.39	1.56±0.95	403.19±62.49	424.37±59.92	341.41±65.86	Apo
neutrophil and platelet degranulation
AHSG	alpha 2-HS glycoprotein	0.00±0.00	0.00±0.00	0.00±0.00	1.83±1.62	0.00±0.00	0.00±0.00	Apo
ALDOA	aldolase, fructose-bisphosphate A	0.91±1.57	20.05±6.38	30.31±9.22	112.55±13.81	95.78±17.33	116.30±9.03	Apo
ALDOC	aldolase, fructose-bisphosphate C	0.00±0.00	0.00±0.00	1.60±2.77	14.05±2.78	11.65±0.46	15.61±2.57	Apo
BIN2	bridging integrator 2	0.00±0.00	0.00±0.00	0.00±0.00	12.37±2.07	9.24±1.66	11.09±2.98	Apo
C3	complement C3	0.00±0.00	4.01±6.95	0.00±0.00	47.72±10.57	50.24±21.15	67.57±9.54	Apo
CAB39	calcium binding protein 39	0.00±0.00	0.00±0.00	0.00±0.00	1.76±1.55	1.65±1.44	3.31±0.31	Apo
CALM1, CALM2	calmodulin 1, 2	0.00±0.00	30.68±17.83	22.47±6.05	5.24±3.14	3.53±1.00	2.22±0.53	Apo
CAPN1	calpain 1	0.00±0.00	0.00±0.00	0.00±0.00	13.54±1.23	10.55±1.18	12.44±0.59	Apo
CAT	catalase	0.00±0.00	0.00±0.00	0.82±1.42	0.00±0.00	0.00±0.00	0.00±0.00
CCT8	chaperonin containing TCP1 subunit 8	0.00±0.00	0.00±0.00	0.00±0.00	0.71±0.61	0.00±0.00	0.00±0.00	Apo
CD109	CD109 molecule	0.00±0.00	0.00±0.00	1.51±2.61	0.00±0.00	0.00±0.00	0.00±0.00
CD93	CD93 molecule	0.00±0.00	0.00±0.00	1.24±2.15	68.74±4.16	77.99±17.01	57.35±3.69	Apo
CHI3L1	chitinase 3 like 1	0.00±0.00	18.37±3.17	52.44±5.28	0.00±0.00	5.46±4.75	20.47±6.15	PBS
COTL1	coactosin like F-actin binding protein 1	0.00±0.00	12.97±4.34	17.81±2.53	49.33±2.39	56.02±5.43	55.33±3.44	Apo
CST3	cystatin C	0.00±0.00	1.54±1.37	12.94±3.44	0.35±0.60	1.95±0.18	2.33±0.18	PBS
CTSB	cathepsin B	0.00±0.00	55.07±15.68	70.68±36.93	0.00±0.00	3.12±2.86	5.75±1.42	PBS
CTSD	cathepsin D	0.00±0.00	3.06±2.86	8.81±3.83	2.54±2.21	4.18±3.63	9.22±1.89	Apo
DSG1	desmoglein 1	0.00±0.00	0.00±0.00	1.47±2.55	0.00±0.00	0.00±0.00	0.00±0.00
EEF2	eukaryotic translation elongation factor 2	0.00±0.00	6.78±6.18	14.01±8.01	9.32±1.91	8.71±2.29	8.34±0.84	PBS/Apo
F13A1	coagulation factor XIII A chain	0.00±0.00	0.00±0.00	0.00±0.00	140.32±13.88	123.43±21.80	137.69±6.60	Apo
F5	coagulation factor V	0.00±0.00	0.00±0.00	0.00±0.00	21.61±3.86	14.81±7.71	19.44±1.32	Apo
FTL	ferritin light chain	0.00±0.00	2.54±2.24	1.13±1.95	0.00±0.00	0.00±0.00	0.00±0.00	PBS
GDI2	GDP dissociation inhibitor 2	0.00±0.00	1.99±3.45	8.76±8.36	23.92±6.60	17.82±9.41	28.68±2.24	Apo
GMFG	glia maturation factor gamma	0.00±0.00	0.00±0.00	0.00±0.00	4.20±0.45	4.54±0.38	3.82±0.56	Apo
GNS	glucosamine (N-acetyl)-6-sulfatase	0.00±0.00	1.51±2.61	1.15±1.99	0.00±0.00	0.00±0.00	0.00±0.00	PBS
GPI	glucose-6-phosphate isomerase	0.00±0.00	8.27±7.57	4.03±6.99	26.55±3.36	26.97±6.09	33.50±4.94	Apo
GSTP1	glutathione S-transferase pi 1	0.00±0.00	0.00±0.00	0.00±0.00	28.32±3.86	17.37±1.34	20.60±1.14	Apo
HBB	hemoglobin, beta	0.00±0.00	0.44±0.77	12.24±11.86	419.34±7.03	429.39±38.54	378.95±16.15	Apo
HP	haptoglobin	0.00±0.00	0.00±0.00	0.00±0.00	427.81±24.71	402.29±32.41	355.23±16.18	Apo
HSP90AA1	heat shock protein 90 alpha family class A member 1	0.00±0.00	20.11±14.38	25.42±8.57	10.48±2.84	0.00±0.00	0.00±0.00	Apo
ILF2	interleukin enhancer binding factor 2	0.00±0.00	0.00±0.00	0.00±0.00	0.00±0.00	0.00±0.00	1.26±1.10
IQGAP1	IQ motif containing GTPase activating protein 1	0.00±0.00	2.75±4.76	0.00±0.00	4.58±0.53	4.25±0.50	4.31±0.39	Apo
LTA4H	leukotriene A4 hydrolase	0.00±0.00	0.00±0.00	4.60±7.96	23.47±4.77	17.52±3.41	20.87±0.77	Apo
LTF	lactotransferrin	0.00±0.00	0.00±0.00	0.00±0.00	1.52±1.33	1.55±1.35	2.15±0.17	Apo
MAN2B1	mannosidase alpha class 2B member 1	0.00±0.00	0.00±0.00	1.30±2.25	0.00±0.00	0.00±0.00	0.00±0.00
MANF	mesencephalic astrocyte derived neurotrophic factor	0.00±0.00	0.00±0.00	0.00±0.00	1.63±0.34	1.78±1.58	3.28±0.64	Apo
MIF	macrophage migration inhibitory factor	0.00±0.00	0.00±0.00	0.00±0.00	16.31±2.18	19.85±1.40	18.82±1.37	Apo
MPI	mannose phosphate isomerase	0.00±0.00	0.00±0.00	0.00±0.00	221.67±258.61	524.81±215.67	423.80±130.86	Apo
NME2	NME/NM23 nucleoside diphosphate kinase 2	0.00±0.00	5.92±6.42	18.00±6.19	16.63±1.93	18.82±2.59	17.79±6.79	Apo
PGAM1	phosphoglycerate mutase 1	0.00±0.00	5.39±9.34	3.92±6.80	22.75±1.76	18.99±2.62	19.96±1.51	Apo
PGM1	phosphoglucomutase 1	0.00±0.00	0.00±0.00	0.00±0.00	0.72±0.63	0.00±0.00	0.00±0.00	Apo
PGM2	phosphoglucomutase 2	0.00±0.00	0.00±0.00	0.00±0.00	3.61±3.14	3.26±2.82	4.75±0.46	Apo
PKM	pyruvate kinase, muscle	0.00±0.00	24.43±11.25	35.26±8.71	22.73±2.26	19.18±4.59	27.30±3.40	Apo
PPBP	pro-platelet basic protein	0.00±0.00	0.00±0.00	0.00±0.00	121.87±13.07	143.80±30.57	111.34±10.88	Apo
PPIA	peptidylprolyl isomerase A	0.00±0.00	11.86±2.10	17.29±4.37	66.08±13.19	50.56±3.50	50.20±6.90	Apo
PRDX4	peroxiredoxin 4	0.00±0.00	0.00±0.00	0.00±0.00	1.62±1.41	2.12±1.84	1.38±2.38	Apo
PRDX6	peroxiredoxin 6	0.00±0.00	1.86±3.22	4.01±3.70	16.17±0.65	19.53±3.84	18.26±0.95	Apo
PSAP	prosaposin	0.00±0.00	16.17±7.44	37.26±14.45	0.00±0.00	0.00±0.00	0.00±0.00	PBS
PSMA2	proteasome subunit alpha 2	0.00±0.00	0.00±0.00	0.00±0.00	0.69±1.19	0.61±1.06	1.39±1.22	Apo
PYGL	glycogen phosphorylase L	0.00±0.00	1.13±1.96	2.21±3.82	25.54±6.66	11.21±6.25	16.65±2.15	Apo
QSOX1	quiescin sulfhydryl oxidase 1	0.00±0.00	0.00±0.00	1.49±2.57	12.65±2.61	12.24±3.77	17.26±3.04	Apo
RAB27B	RAB27B, member RAS oncogene family	0.00±0.00	0.00±0.00	0.00±0.00	0.41±0.71	0.43±0.74	0.81±0.70	Apo
RAB7A	RAB7A, member RAS oncogene family	0.00±0.00	0.00±0.00	0.00±0.00	5.47±0.98	4.05±0.37	3.92±0.36	Apo
RAP1B, RAP1A	RAP1A, RAP1B, member of RAS oncogene family	0.00±0.00	0.00±0.00	0.00±0.00	20.78±1.65	16.21±1.00	17.23±1.29	Apo
RHOC, RHOA	ras homolog family member A, C	0.00±0.00	0.00±0.00	0.00±0.00	1.39±1.28	1.08±0.93	0.00±0.00	Apo
S100A12	S100 calcium binding protein A12	0.00±0.00	0.00±0.00	0.00±0.00	3.09±0.37	1.92±1.70	1.00±1.74	Apo
SERPINA1	serpin family A member 1	0.00±0.00	0.00±0.00	0.00±0.00	7.35±4.86	8.51±1.36	10.29±2.82	Apo
SERPINB1	serpin family B member 1	0.00±0.00	0.00±0.00	0.22±0.39	73.10±12.55	82.81±18.62	100.56±8.21	Apo
SERPINB10	serpin family B member 10	0.00±0.00	1.58±2.74	0.95±1.64	179.44±12.20	192.32±59.08	243.17±24.67	Apo
SRGN	serglycin	0.00±0.00	0.00±0.00	0.00±0.00	19.44±0.30	18.39±1.72	18.12±1.02	Apo
TAGLN2	transgelin 2	0.00±0.00	0.93±1.61	2.53±2.49	73.90±10.49	75.13±20.89	63.95±7.24	Apo
TMC6	transmembrane channel like 6	0.00±0.00	0.00±0.00	0.00±0.00	6.91±6.23	20.40±3.03	17.89±8.12	Apo
VCL	vinculin	0.00±0.00	108.16±156.94	46.71±22.66	210.94±1.90	246.21±6.57	261.04±26.82	Apo
VCP	valosin containing protein	0.00±0.00	6.06±10.49	11.65±5.64	15.47±2.25	11.07±6.36	16.54±1.32	Apo
cytoskeleton organization
ACTA1, ACTC1	actin, alpha 1, skeletal muscle, cardiac muscle	0.00±0.00	66.88±38.27	57.32±22.98	39.61±8.20	22.71±2.73	22.46±2.36	PBS/Apo
ACTB	actin beta	17.48±3.92	389.97±142.67	360.60±35.55	741.23±43.52	603.76±51.67	706.07±19.58	Apo
ACTN1	actinin alpha 1	0.00±0.00	93.87±60.24	128.45±26.46	170.20±24.47	172.79±67.60	238.96±17.95	PBS/Apo
ACTN4	actinin alpha 4	0.00±0.00	21.44±14.23	29.89±15.20	12.41±1.29	14.70±4.75	19.29±1.69	PBS/Apo
ACTR2	ARP2 actin related protein 2 homolog	0.00±0.00	0.00±0.00	0.00±0.00	2.37±0.65	1.29±1.16	2.30±0.41	Apo
ACTR3	ARP3 actin related protein 3 homolog	0.00±0.00	0.00±0.00	2.68±4.64	8.07±0.78	6.56±1.12	7.38±0.53	Apo
ANXA1	annexin A1	0.00±0.00	11.04±7.13	9.90±6.09	19.15±3.63	21.62±9.23	32.83±3.31	Apo
ARF1, ARF2, ARF3, ARF5	ADP ribosylation factor 1, 2, 3, 5	0.00±0.00	0.00±0.00	0.00±0.00	5.51±1.09	4.15±0.41	4.27±0.22	Apo
ARPC1B	actin related protein 2/3 complex subunit 1B	0.00±0.00	0.00±0.00	0.00±0.00	4.47±2.06	2.15±2.06	4.57±0.56	Apo
ARPC2	actin related protein 2/3 complex subunit 2	0.00±0.00	0.00±0.00	0.00±0.00	9.00±0.38	7.53±0.50	6.62±0.82	Apo
ARPC3	actin related protein 2/3 complex subunit 3	0.00±0.00	0.00±0.00	0.00±0.00	1.32±0.53	2.28±2.00	2.97±0.14	Apo
ARPC4	actin related protein 2/3 complex subunit 4	0.00±0.00	0.00±0.00	0.00±0.00	2.63±0.42	1.70±0.077	2.96±0.42	Apo
AVIL	advillin	0.00±0.00	0.00±0.00	0.00±0.00	21.76±2.94	22.10±3.58	23.32±1.47	Apo
CALR	calreticulin	0.00±0.00	28.76±11.39	22.14±14.63	16.97±5.43	4.37±4.04	6.61±3.91	PBS/Apo
CAP1	cyclase associated actin cytoskeleton regulatory protein 1	0.00±0.00	1.52±2.64	2.00±1.93	158.49±3.06	168.22±17.09	190.36±23.61	Apo
CAPG	capping actin protein, gelsolin like	0.00±0.00	0.00±0.00	0.00±0.00	0.00±0.00	0.46±0.80	0.64±1.11
CAPZB	capping actin protein of muscle Z-line subunit beta	0.00±0.00	0.00±0.00	1.20±2.07	7.40±0.43	7.89±2.05	7.70±0.65	Apo
CCL2	chemokine (C-C motif) ligand 2	0.00±0.00	5.38±5.77	17.26±3.20	0.00±0.00	7.19±1.41	9.06±1.06
CDC42	cell division cycle 42	0.00±0.00	0.00±0.00	0.00±0.00	3.48±0.59	2.87±0.30	2.47±0.31	Apo
CFL1	cofilin 1	0.00±0.00	8.06±3.59	14.34±5.90	71.33±0.77	84.64±7.01	78.30±5.32	Apo
CNN2	calponin 2	0.00±0.00	0.00±0.00	0.00±0.00	11.55±0.49	14.97±3.80	12.74±0.59	Apo
CORO1A	coronin 1A	0.00±0.00	0.00±0.00	0.00±0.00	45.71±3.54	34.19±2.64	37.77±2.81	Apo
CORO1B	coronin 1B	0.00±0.00	0.00±0.00	0.00±0.00	1.06±0.92	1.15±1.00	1.72±0.087	Apo
CORO1C	coronin 1C	0.00±0.00	0.00±0.00	0.00±0.00	14.23±0.96	10.71±2.23	11.83±0.99	Apo
EHD2	EH domain containing 2	0.00±0.00	0.00±0.00	0.00±0.00	2.74±2.39	2.64±2.46	4.69±0.28	Apo
EZR	ezrin	0.00±0.00	0.00±0.00	0.00±0.00	24.55±6.89	21.67±4.67	27.12±1.33	Apo
FLNA	filamin A	19.71±8.25	156.50±108.42	211.16±59.03	352.01±42.49	351.71±47.94	265.55±25.54	Apo
FLNB	filamin B	0.00±0.00	4.97±2.05	7.11±8.30	0.00±0.00	0.00±0.00	0.00±0.00	PBS
GAPDH	glyceraldehyde-3-phosphate dehydrogenase	0.00±0.00	17.99±4.76	16.39±5.82	17.21±1.87	15.32±0.47	18.30±1.84	PBS/Apo
GSN	gelsolin	0.00±0.00	4.57±2.27	4.57±4.04	82.26±7.06	77.96±4.88	75.01±0.17	Apo
HSP90B1	heat shock protein 90 beta family member 1	0.00±0.00	1.97±3.41	3.26±2.88	2.82±0.19	0.59±1.02	0.00±0.00	PBS/Apo
LCP1	lymphocyte cytosolic protein 1	0.00±0.00	1.32±2.28	0.58±1.01	119.16±34.22	115.19±25.95	132.85±9.19	Apo
LMNA	lamin A/C	0.00±0.00	34.24±28.77	78.61±44.73	0.00±0.00	0.00±0.00	1.37±1.20	PBS
MAPRE1	microtubule associated protein RP/EB family member 1	0.00±0.00	0.00±0.00	0.00±0.00	2.53±0.24	1.66±1.53	2.40±0.24	Apo
MAPRE2	microtubule associated protein RP/EB family member 2	0.00±0.00	0.00±0.00	0.00±0.00	7.05±1.45	5.29±4.61	7.15±1.37	Apo
MSN	moesin	0.00±0.00	5.03±2.19	15.25±9.76	83.02±20.13	65.48±40.20	105.33±8.18	Apo
MYH9	myosin heavy chain 9	0.00±0.00	24.61±6.59	17.64±18.66	104.65±14.64	41.58±20.28	58.17±0.73	Apo
NRP1	neuropilin 1	0.00±0.00	0.00±0.00	0.00±0.00	2.78±0.23	1.81±1.57	2.96±0.41	Apo
PARVB	parvin beta	0.00±0.00	0.00±0.00	0.00±0.00	15.18±0.91	14.74±0.89	15.69±1.69	Apo
PFN1	profilin 1	2.86±2.85	4.75±3.62	10.51±1.14	316.87±65.34	319.85±10.33	287.95±22.55	Apo
PLEK	pleckstrin	0.00±0.00	0.00±0.00	0.00±0.00	17.13±4.24	4.67±4.18	7.64±1.58	Apo
RAB11A, RAB11B	RAB11A, B, member RAS oncogene family	0.00±0.00	0.00±0.00	0.00±0.00	31.99±3.13	35.84±3.91	37.43±2.54	Apo
RAN	RAN, member RAS oncogene family	0.00±0.00	0.96±1.67	1.12±1.95	8.11±0.83	5.19±0.14	5.83±0.66	Apo
RPS3	ribosomal protein S3	0.00±0.00	2.58±2.35	2.65±2.34	0.00±0.00	0.00±0.00	0.00±0.00	PBS
TAGLN	transgelin	0.00±0.00	4.39±4.48	19.60±19.73	0.00±0.00	1.20±1.04	3.59±0.61	PBS
TLN1	talin 1	5.69±9.85	0.58±1.01	2.54±2.28	284.41±17.01	273.04±25.33	262.73±9.61	Apo
TMOD1	tropomodulin 1	0.00±0.00	0.00±0.00	0.00±0.00	2.51±0.18	2.25±2.00	3.35±0.38	Apo
TMOD3	tropomodulin 3	0.00±0.00	0.00±0.00	0.00±0.00	0.29±0.50	0.26±0.46	0.00±0.00	Apo
TPM1	tropomyosin 1	0.00±0.00	14.34±7.73	28.06±14.97	6.03±3.15	9.42±2.57	10.13±2.52	PBS/Apo
TPM3	tropomyosin 3	0.00±0.00	6.02±5.32	12.43±3.23	23.39±3.99	24.63±5.66	26.61±5.11	Apo
TPM4	tropomyosin 4	1.99±3.44	28.70±16.64	54.66±0.77	318.55±62.59	283.13±67.94	312.52±64.79	Apo
TUBA4A	tubulin alpha 4a	0.00±0.00	5.41±9.36	2.84±4.92	12.07±1.13	7.43±0.34	9.04±0.37	Apo
TUBB	tubulin beta class I	0.00±0.00	6.31±3.23	5.88±4.48	4.87±0.65	2.67±2.44	6.66±1.04	PBS/Apo
TWF2	toll like receptor 9	0.00±0.00	0.00±0.00	0.00±0.00	4.27±0.74	1.32±2.29	4.21±1.06	Apo
VASP	vasodilator stimulated phosphoprotein	0.00±0.00	0.00±0.00	0.00±0.00	4.24±1.02	5.14±0.40	3.90±0.72	Apo
VIM	vimentin	0.00±0.00	203.21±90.22	290.40±144.92	4.14±0.94	39.55±5.62	27.13±5.90	PBS
WDR1	WD repeat domain 1	0.00±0.00	3.75±4.81	5.21±4.42	116.17±14.89	80.64±16.28	89.32±3.73	Apo
apoptosis regulation
ANXA5	annexin A5	0.00±0.00	20.64±10.95	29.47±10.05	10.83±3.32	16.37±4.04	24.06±4.67	PBS/Apo
ANXA6	annexin A6	0.00±0.00	0.77±1.33	1.00±1.72	0.00±0.00	0.00±0.00	0.00±0.00	PBS
AP2B1	adaptor related protein complex 2 subunit beta 1	0.00±0.00	0.00±0.00	0.00±0.00	2.14±1.91	0.00±0.00	0.00±0.00	Apo
APEX1	apurinic/apyrimidinic endodeoxyribonuclease 1	0.00±0.00	0.00±0.00	0.00±0.00	2.16±0.24	0.61±1.06	2.21±0.64	Apo
APOH	apolipoprotein H	0.00±0.00	0.00±0.00	0.00±0.00	4.39±0.61	5.10±0.66	6.12±0.44	Apo
ARHGDIA	Rho GDP dissociation inhibitor alpha	0.00±0.00	0.00±0.00	4.11±7.12	16.49±1.95	16.53±2.51	17.25±0.78	Apo
BCL2L13	BCL2 like 13	0.00±0.00	0.00±0.00	0.00±0.00	0.30±0.51	0.44±0.77	0.00±0.00	Apo
CLU	clusterin	0.00±0.00	13.44±4.55	31.24±9.57	14.26±0.76	22.11±0.76	21.61±2.33	PBS/Apo
EEF1D	eukaryotic translation elongation factor 1 delta	0.00±0.00	0.93±1.62	0.92±1.60	0.00±0.00	0.00±0.00	0.00±0.00	PBS
ENO1	enolase 1	0.00±0.00	65.78±39.59	92.63±25.14	150.59±7.70	128.61±9.22	155.92±10.75	Apo
HBA	hemoglobin, alpha	6.83±1.91	5.51±5.81	2.54±2.93	137.84±21.78	102.15±18.85	95.81±14.10	Apo
HMGB2	high mobility group box 2	0.00±0.00	0.00±0.00	0.00±0.00	3.45±3.04	0.81±1.40	0.00±0.00	Apo
HRG	histidine rich glycoprotein	0.00±0.00	0.00±0.00	0.00±0.00	2.88±2.63	1.15±2.00	0.00±0.00	Apo
HSP90AB1	heat shock protein 90 alpha family class B member 1	0.00±0.00	5.29±5.55	5.83±5.24	3.43±0.50	0.00±0.00	0.00±0.00	PBS/Apo
HSPA1A, HSPA1B	heat shock protein family A (Hsp70) member 1A, 1B	0.00±0.00	2.50±4.34	2.32±4.02	15.55±4.21	13.34±3.62	16.27±1.91	Apo
HSPA5	heat shock protein family A (Hsp70) member 5	0.00±0.00	22.95±10.46	26.07±7.63	18.70±4.13	16.82±7.22	23.28±2.77	PBS/Apo
HSPA8	heat shock protein family A (Hsp70) member 8	0.00±0.00	33.05±18.38	44.83±13.21	105.56±17.40	83.74±12.95	104.60±5.18	Apo
HSPB1	heat shock protein family B (small) member 1	0.00±0.00	2.43±4.21	3.00±5.19	0.00±0.00	0.00±0.00	0.00±0.00	PBS
LDHA	lactate dehydrogenase A	3.36±5.81	41.23±12.01	39.41±12.26	34.56±7.41	28.05±5.34	32.91±0.77
LGALS1	galectin 1	0.00±0.00	5.99±5.30	24.71±14.80	0.00±0.00	2.25±2.09	0.98±1.70
LGMN	legumain	0.00±0.00	4.66±4.19	9.05±2.19	0.00±0.00	5.08±4.45	6.82±1.26
NME1	NME/NM23 nucleoside diphosphate kinase 1	0.00±0.00	0.00±0.00	0.00±0.00	1.70±0.51	0.98±0.86	1.67±0.091	Apo
PARK7	Parkinsonism associated deglycase	0.00±0.00	3.48±6.03	2.77±4.79	29.61±2.20	32.36±6.48	29.01±1.73	Apo
PDIA3	protein disulfide isomerase family A member 3	0.00±0.00	24.22±9.11	24.98±5.88	13.87±1.87	13.68±2.29	20.41±2.77	PBS/Apo
PF4	platelet factor 4	0.00±0.00	0.00±0.00	0.00±0.00	62.09±23.60	63.57±7.11	77.42±14.52	Apo
PRDX2	peroxiredoxin 2	0.00±0.00	0.00±0.00	2.78±3.06	6.11±6.71	4.27±3.99	7.00±1.56	Apo
RACK1	receptor for activated C kinase 1	0.00±0.00	2.96±5.12	2.28±3.94	0.00±0.00	8.55±14.81	0.00±0.00
SERPINB9	serpin peptidase inhibitor, clade B (ovalbumin), member 9	0.00±0.00	0.00±0.00	0.00±0.00	11.78±1.78	11.56±2.35	12.89±0.36	Apo
SERPINE1	serpin family E member 1	0.00±0.00	42.75±32.93	83.45±21.44	18.51±4.49	46.86±15.34	61.71±1.50	PBS/Apo
SERPINF1	serpin family F member 1	0.00±0.00	0.00±0.00	6.03±1.09	0.00±0.00	0.00±0.00	0.00±0.00
TF	transferrin	36.55±3.82	43.19±19.22	21.37±4.42	70.42±3.89	91.59±18.67	70.28±5.24
TPT1	tumor protein, translationally-controlled 1	0.00±0.00	0.00±0.00	0.00±0.00	0.73±1.27	2.23±0.038	2.11±0.20	Apo
TXN	thioredoxin	0.00±0.00	0.00±0.00	0.00±0.00	5.58±4.84	8.41±1.08	6.60±0.43	Apo
YWHAB	tyrosine 3-monooxygenase/tryptophan 5-monooxygenase activation protein beta	0.00±0.00	0.86±1.49	3.39±5.88	16.14±1.04	17.29±1.59	16.14±0.56	Apo
YWHAE	tyrosine 3-monooxygenase/tryptophan 5-monooxygenase activation protein epsilon	0.00±0.00	6.19±5.88	8.40±4.05	14.68±0.42	17.26±1.23	15.61±1.36	Apo
YWHAG	tyrosine 3-monooxygenase/tryptophan 5-monooxygenase activation protein gamma	0.00±0.00	0.00±0.00	0.00±0.00	4.42±0.63	4.39±0.64	5.27±0.38	Apo
YWHAH	tyrosine 3-monooxygenase/tryptophan 5-monooxygenase activation protein eta	0.00±0.00	0.00±0.00	0.00±0.00	7.55±0.43	4.49±3.89	6.21±0.52	Apo
YWHAQ	tyrosine 3-monooxygenase/tryptophan 5-monooxygenase activation protein theta	0.00±0.00	0.00±0.00	0.00±0.00	4.13±0.78	4.20±0.70	3.75±0.053	Apo
YWHAZ	tyrosine 3-monooxygenase/tryptophan 5-monooxygenase activation protein zeta	0.00±0.00	15.72±2.28	17.89±10.72	126.83±12.42	138.33±10.46	126.01±7.06	Apo
immune system regulation
C4A	complement C4A (Rodgers blood group)	0.00±0.00	0.00±0.00	0.00±0.00	0.96±0.83	0.58±1.00	1.06±0.91	Apo
CD81	CD81 molecule	0.00±0.00	0.96±1.67	0.89±1.54	0.00±0.00	0.00±0.00	0.00±0.00	PBS
ECM1	extracellular matrix protein 1	0.00±0.00	12.49±2.61	31.09±7.49	29.03±4.30	43.15±1.19	40.44±1.29	Apo
FAM49B	family with sequence similarity 49 member B	0.00±0.00	0.00±0.00	0.00±0.00	1.14±1.00	1.37±1.19	1.60±0.27	Apo
FKBP1A	FK506 binding protein 1A	0.00±0.00	0.00±0.00	0.00±0.00	3.69±1.13	4.53±1.72	2.73±0.92	Apo
FYB1	FYN binding protein 1	0.00±0.00	0.00±0.00	0.00±0.00	0.00±0.00	0.81±1.41	1.71±1.74
GP1BA	glycoprotein Ib platelet subunit alpha	0.00±0.00	0.00±0.00	0.00±0.00	25.70±1.56	29.89±3.71	24.34±4.03	Apo
H4	histone H4	0.00±0.00	17.40±1.37	22.46±2.05	11.96±1.93	3.36±2.99	3.95±0.74	PBS/Apo
IGFBP2	insulin like growth factor binding protein 2	0.00±0.00	0.00±0.00	6.02±5.33	0.00±0.00	0.00±0.00	0.00±0.00
IRAK2	interleukin 1 receptor associated kinase 2	0.00±0.00	0.00±0.00	0.00±0.00	7.02±0.40	3.04±5.27	0.00±0.00	Apo
MASP1	mannan binding lectin serine peptidase 1	0.00±0.00	4.58±4.61	5.82±5.04	0.00±0.00	0.00±0.00	0.00±0.00	PBS
MYL9	myosin light chain 9	0.00±0.00	0.00±0.00	0.00±0.00	9.41±1.77	7.85±7.09	13.00±0.74	Apo
PDE5A	phosphodiesterase 5A	0.00±0.00	0.00±0.00	0.00±0.00	1.76±0.26	0.83±1.43	2.20±0.13	Apo
PROS1	protein S	0.00±0.00	0.00±0.00	0.00±0.00	2.73±0.20	0.00±0.00	0.00±0.00	Apo
PSMA3	proteasome subunit alpha 3	0.00±0.00	0.00±0.00	0.98±1.70	0.00±0.00	0.00±0.00	0.00±0.00	PBS
PSMA4	proteasome subunit alpha 4	0.00±0.00	0.00±0.00	0.00±0.00	0.84±0.73	0.32±0.55	1.26±0.25	Apo
PSMA6	proteasome subunit alpha 6	0.00±0.00	1.32±1.19	1.92±1.66	1.84±1.59	1.37±1.20	1.68±1.45	Apo
PSMA7, PSMA8	proteasome subunit alpha 7, 8	0.00±0.00	2.99±2.70	3.00±2.78	2.51±2.20	2.01±1.75	3.49±0.27	Apo
PSMB8	proteasome subunit beta 8	0.00±0.00	0.00±0.00	0.00±0.00	1.30±1.13	0.00±0.00	1.28±1.12	Apo
PSME1	proteasome activator subunit 1	0.00±0.00	0.00±0.00	0.00±0.00	5.34±0.26	5.99±1.98	5.39±0.30	Apo
PSME2	proteasome activator subunit 2	0.00±0.00	0.00±0.00	0.00±0.00	1.03±0.89	0.87±1.51	1.67±0.34	Apo
RBP4	retinol binding protein 4	0.00±0.00	0.00±0.00	0.00±0.00	8.93±0.34	10.84±2.04	9.78±0.055	Apo
SELP	selectin P	0.00±0.00	0.00±0.00	0.00±0.00	6.04±1.06	8.27±0.97	5.66±0.68	Apo
SERPING1	serpin family G member 1	0.00±0.00	0.00±0.00	0.00±0.00	5.81±0.76	7.00±1.50	5.94±0.72	Apo
SMAP1	small ArfGAP 1	0.00±0.00	0.00±0.00	0.00±0.00	0.00±0.00	0.00±0.00	2.38±0.32
SPON2	spondin 2	0.00±0.00	0.83±1.44	1.49±2.57	0.00±0.00	0.00±0.00	0.00±0.00	PBS
TREML1	triggering receptor expressed on myeloid cells like 1	0.00±0.00	0.00±0.00	0.00±0.00	21.65±4.39	20.23±5.20	23.67±3.66	Apo
UBE2N	ubiquitin conjugating enzyme E2 N	0.00±0.00	0.00±0.00	0.00±0.00	1.76±1.55	1.30±1.14	1.19±1.06	Apo
cell adhesion
ARHGDIB	Rho GDP dissociation inhibitor beta	0.00±0.00	0.00±0.00	0.00±0.00	40.85±2.43	38.44±4.96	44.40±2.62	Apo
FERMT3	fermitin family member 3	0.00±0.00	0.00±0.00	0.00±0.00	57.19±4.89	33.63±11.57	42.22±2.70	Apo
GPIX	glycoprotein IX platelet	0.00±0.00	0.00±0.00	0.00±0.00	0.46±0.80	0.87±0.78	1.26±0.088	Apo
ISLR	immunoglobulin superfamily containing leucine rich repeat	0.00±0.00	2.30±2.00	4.44±0.76	0.00±0.00	0.00±0.00	0.00±0.00	PBS
MFGE8	milk fat globule-EGF factor 8 protein	0.00±0.00	12.46±4.45	13.76±3.69	0.00±0.00	0.00±0.00	0.00±0.00	PBS
MYADM	myeloid associated differentiation marker	0.00±0.00	0.00±0.00	0.79±1.36	0.00±0.00	0.00±0.00	0.00±0.00
PDLIM1	PDZ and LIM domain 1	0.00±0.00	0.00±0.00	0.00±0.00	7.53±1.45	7.14±2.82	5.25±0.64	Apo
RAB1A	RAB1A, member RAS oncogene family	0.00±0.00	0.00±0.00	0.00±0.00	7.04±0.66	9.40±1.89	8.37±1.51	Apo
RSU1	Ras suppressor protein 1	0.00±0.00	0.00±0.00	1.27±2.19	70.23±14.26	68.06±18.50	92.11±16.14	Apo
SERPINI1	serpin family I member 1	0.00±0.00	0.00±0.00	0.00±0.00	8.83±0.85	10.32±0.24	10.86±0.86	Apo
gluconeogenesis
GOT1	glutamic-oxaloacetic transaminase 1	0.00±0.00	0.00±0.00	0.00±0.00	0.45±0.78	0.00±0.00	1.04±0.91	Apo
GOT2	glutamic-oxaloacetic transaminase 2	0.00±0.00	2.28±2.03	0.81±1.41	0.00±0.00	0.00±0.00	0.00±0.00	PBS
MDH1	malate dehydrogenase 1	0.00±0.00	5.59±4.84	4.34±4.22	7.57±0.62	9.80±0.80	9.13±1.27	Apo
PGK1	phosphoglycerate kinase 1	1.43±2.48	5.09±1.63	4.62±2.55	66.54±17.10	47.00±17.05	58.88±2.13	Apo
TPI1	triosephosphate isomerase 1	0.00±0.00	16.00±5.36	10.10±9.70	84.06±4.60	63.30±14.34	56.04±3.04	Apo
redox processes
AKR1A1	aldo-keto reductase family 1 member A1	8.05±13.94	8.70±10.06	6.34±10.97	9.89±0.54	12.21±4.59	11.94±1.43
ALDH9A1	aldehyde dehydrogenase 9 family member A1	0.00±0.00	0.00±0.00	0.00±0.00	2.62±0.16	1.58±1.37	2.95±0.43	Apo
CP	ceruloplasmin	0.00±0.00	0.00±0.00	0.00±0.00	3.91±0.73	4.27±0.39	3.98±0.38	Apo
IFI30	IFI30, lysosomal thiol reductase	0.00±0.00	0.00±0.00	4.79±4.15	0.00±0.00	0.00±0.00	0.00±0.00
LDHB	lactate dehydrogenase B	0.00±0.00	14.37±2.91	18.85±3.30	40.27±3.23	38.58±2.23	40.51±2.54	Apo
PDIA6	protein disulfide isomerase family A member 6	0.00±0.00	1.18±2.05	3.63±6.29	6.72±0.47	3.85±3.59	8.04±0.80	Apo
PGD	phosphogluconate dehydrogenase	0.00±0.00	0.00±0.00	2.33±4.04	12.42±0.50	12.08±2.01	11.85±0.91	Apo
PRDX1	peroxiredoxin 1	0.00±0.00	13.61±3.25	22.68±8.10	4.91±0.65	8.44±0.80	8.98±1.73	PBS/Apo
SH3BGRL3	SH3 domain binding glutamate rich protein like 3	0.00±0.00	0.00±0.00	0.00±0.00	9.06±1.20	8.75±2.55	8.61±0.53	Apo
SOD3	superoxide dismutase 3	0.00±0.00	0.00±0.00	0.00±0.00	1.54±0.16	2.04±0.082	1.94±0.14	Apo
TXNDC17	thioredoxin domain containing 17	0.00±0.00	0.00±0.00	0.00±0.00	2.15±2.22	1.20±1.07	1.02±0.90	Apo
TXNRD1	thioredoxin reductase 1	0.00±0.00	4.17±4.88	0.93±1.61	0.00±0.00	0.00±0.00	0.00±0.00	PBS
UGP2	UDP-glucose pyrophosphorylase 2	0.00±0.00	0.00±0.00	0.00±0.00	1.29±1.20	1.12±1.02	2.41±1.29	Apo
others
ABRACL	ABRA C-terminal like	0.00±0.00	0.00±0.00	0.00±0.00	1.94±1.70	2.64±2.34	2.60±0.25	Apo
AEBP1	AE binding protein 1	0.00±0.00	10.41±4.97	17.79±6.14	0.00±0.00	1.02±1.76	4.02±0.49	PBS
AHNAK	AHNAK nucleoprotein	0.00±0.00	6.83±3.20	6.49±1.92	0.00±0.00	0.00±0.00	0.00±0.00	PBS
ATP1A1, ATP1A2, .ATP1A3	ATPase Na+/K+ transporting subunit alpha 1, 2, 3	0.00±0.00	0.84±1.45	0.75±1.30	0.00±0.00	0.00±0.00	0.00±0.00	PBS
ATRN	attractin	0.00±0.00	0.00±0.00	0.00±0.00	1.02±0.96	1.26±1.10	0.35±0.61	Apo
BASP1	brain abundant membrane attached signal protein 1	0.00±0.00	5.76±1.38	1.67±2.89	0.00±0.00	0.00±0.00	0.00±0.00	PBS
CA1	carbonic anhydrase 1	0.00±0.00	0.00±0.00	0.00±0.00	0.41±0.71	0.52±0.91	0.00±0.00	Apo
CALD1	caldesmon 1	0.00±0.00	9.76±3.78	8.98±8.19	10.69±1.68	13.63±1.93	13.25±0.91	Apo
CALU	calumenin	0.00±0.00	4.35±3.78	8.88±2.66	0.00±0.00	0.00±0.00	0.00±0.00	PBS
CBX3	chromobox 3	0.00±0.00	0.00±0.00	0.00±0.00	1.28±1.13	1.36±1.26	2.13±0.11	Apo
CCT6A	chaperonin containing TCP1 subunit 6A	0.00±0.00	0.00±0.00	0.00±0.00	0.50±0.44	0.23±0.39	0.25±0.43	Apo
CKB	creatine kinase B	0.00±0.00	0.00±0.00	0.00±0.00	1.88±1.64	0.89±1.55	2.97±0.44	Apo
CLIC1	chloride intracellular channel 1	0.00±0.00	1.47±2.55	1.40±2.43	6.61±0.41	5.33±0.31	6.32±1.16	Apo
CLTC	clathrin heavy chain	0.00±0.00	1.04±1.81	1.52±2.63	0.00±0.00	0.00±0.00	0.00±0.00	PBS
CMPK1	cytidine/uridine monophosphate kinase 1	0.00±0.00	0.00±0.00	0.00±0.00	2.08±1.81	1.90±1.67	2.83±0.64	Apo
CNDP2	carnosine dipeptidase 2	0.00±0.00	0.00±0.00	0.00±0.00	1.59±0.46	1.08±0.94	1.78±0.27	Apo
CP alpha1	capping actin protein of muscle Z-line subunit alpha 1	0.00±0.00	0.00±0.00	0.00±0.00	5.77±0.25	6.10±0.28	6.40±0.11	Apo
DDAH1	dimethylarginine dimethylaminohydrolase 1	0.00±0.00	0.00±0.00	0.00±0.00	2.21±0.15	1.92±0.17	1.72±0.14	Apo
DDX39A, DDX39B	DExD-box helicase 39A, B	0.00±0.00	0.00±0.00	0.00±0.00	1.24±1.08	0.53±0.91	2.24±0.37	Apo
DKK3	dickkopf WNT signaling pathway inhibitor 3	0.00±0.00	1.11±1.92	2.94±2.55	0.00±0.00	0.00±0.00	0.00±0.00	PBS
DOK2	docking protein 2	0.00±0.00	0.00±0.00	0.00±0.00	1.98±0.27	1.47±1.28	1.76±0.18	Apo
EEF1A, EEF1A1, EEF1A2	elongation factor 1-alpha, somatic form-like	0.00±0.00	15.71±10.19	19.08±9.42	1.39±2.41	6.16±1.42	7.55±1.98	PBS/Apo
EEF1G	eukaryotic translation elongation factor 1 gamma	0.00±0.00	3.04±5.27	2.97±5.14	6.18±1.35	7.38±1.29	6.21±0.55	Apo
EFHD2	EF-hand domain family member D2	0.00±0.00	0.00±0.00	0.00±0.00	13.75±2.08	18.09±6.59	14.01±1.17	Apo
ESYT1	extended synaptotagmin 1	0.00±0.00	0.00±0.00	0.00±0.00	2.43±0.28	1.82±1.58	2.05±0.24	Apo
FHL1	four and a half LIM domains 1	0.00±0.00	0.00±0.00	0.00±0.00	2.14±1.88	2.13±1.86	3.23±0.15	Apo
FKBP10	FK506 binding protein 10	0.00±0.00	2.40±4.15	4.18±7.25	0.00±0.00	0.00±0.00	0.00±0.00	PBS
FKBP3	FK506 binding protein 3	0.00±0.00	0.00±0.00	0.00±0.00	0.87±1.51	0.97±1.68	0.76±1.31	Apo
FSTL1	follistatin like 1	0.00±0.00	14.09±5.92	24.11±6.13	0.00±0.00	0.00±0.00	0.00±0.00	PBS
GDI1	GDP dissociation inhibitor 1	0.00±0.00	0.00±0.00	0.00±0.00	6.41±0.13	6.10±0.85	5.85±0.25	Apo
GIMAP4	GTPase, IMAP family member 4	0.00±0.00	0.00±0.00	0.00±0.00	6.48±0.97	3.73±3.37	6.09±0.98	Apo
GMFB	glia maturation factor beta	0.00±0.00	0.00±0.00	0.00±0.00	1.17±1.02	0.00±0.00	2.03±0.26	Apo
GNAO1, GNAI1, GNAI2, GNAI3, GNAS, GNAT3, GNAL	G protein subunit alpha o1, i1, i2, i3, L, transducin 3	0.00±0.00	1.48±2.57	7.07±1.23	0.00±0.00	0.00±0.00	0.00±0.00	PBS
GP5	glycoprotein V platelet	0.00±0.00	0.00±0.00	0.00±0.00	20.00±1.62	18.73±4.39	25.16±4.84	Apo
H2AFJ, HIST1H2AC, HIST3H2A, H2AZ, HIST1H2AJ, H2AFV	histones	0.00±0.00	2.65±3.37	12.39±6.62	18.14±5.65	3.47±3.03	3.85±0.49	Apo
HDGF	heparin binding growth factor	0.00±0.00	0.00±0.00	0.00±0.00	2.01±1.75	1.09±1.88	1.79±1.55	Apo
HNRNPA2B1	heterogeneous nuclear ribonucleoprotein A2/B1	0.00±0.00	0.00±0.00	1.37±2.37	0.00±0.00	0.00±0.00	0.00±0.00
HPRT1	hypoxanthine phosphoribosyltransferase 1	0.00±0.00	0.00±0.00	0.00±0.00	3.44±0.16	3.22±0.58	3.77±0.50	Apo
IGFBP7	insulin like growth factor binding protein 7	0.00±0.00	27.68±7.32	71.47±31.61	0.00±0.00	6.69±1.94	6.57±2.47	PBS
IPO5	importin 5	0.00±0.00	0.00±0.00	0.00±0.00	0.68±1.17	0.00±0.00	0.00±0.00	Apo
JUP	junction plakoglobin	0.00±0.00	3.16±3.21	1.84±3.19	0.00±0.00	0.00±0.00	0.00±0.00	PBS
KCTD12	potassium channel tetramerization domain containing 12	0.00±0.00	0.00±0.00	0.00±0.00	1.52±0.032	1.00±0.87	1.49±0.084	Apo
LMNB1	lamin B1	0.00±0.00	0.00±0.00	0.00±0.00	0.38±0.66	0.50±0.86	0.46±0.79	Apo
MRC2	mannose receptor C type 2	0.00±0.00	0.00±0.00	0.54±0.93	0.00±0.00	0.00±0.00	0.00±0.00
MYL6	myosin light chain 6	0.00±0.00	3.81±6.60	14.02±3.79	13.05±2.36	12.51±2.65	9.37±1.01	PBS/Apo
NCL	nucleolin	0.00±0.00	239.75±415.25	497.44±431.02	0.00±0.00	0.00±0.00	0.00±0.00	PBS
NT5E	5'-nucleotidase ecto	0.00±0.00	1.29±2.23	1.42±2.46	0.00±0.00	0.00±0.00	0.00±0.00	PBS
NUTF2	nuclear transport factor 2	0.00±0.00	0.00±0.00	0.00±0.00	3.87±0.65	2.42±2.10	3.48±0.58	Apo
PCBP1, PCBP2, PCBP3	poly(rC) binding protein 1, 2, 3	0.00±0.00	0.00±0.00	0.00±0.00	0.85±0.75	1.70±0.42	2.18±0.30	Apo
PEBP1	phosphatidylethanolamine binding protein 1	0.00±0.00	2.26±3.91	2.71±4.70	20.69±1.07	15.95±2.13	13.82±1.63	Apo
PLBD2	phospholipase B domain containing 2	0.00±0.00	1.31±2.27	2.50±2.17	0.00±0.00	0.00±0.00	0.00±0.00	PBS
PPIB	peptidylprolyl isomerase B	0.00±0.00	3.59±6.21	7.53±7.26	16.63±5.06	18.70±9.74	22.45±1.46	Apo
PZP	pregnancy zone protein	0.00±0.00	0.30±0.52	0.00±0.00	0.91±0.79	1.21±1.05	1.81±0.41	Apo
RAB2A, RAB2B	RAB2A, B, member RAS oncogene family	0.00±0.00	0.00±0.00	0.00±0.00	4.20±0.61	3.71±0.26	4.64±0.22	Apo
RGS10	regulator of G protein signaling 10	0.00±0.00	0.00±0.00	0.00±0.00	0.00±0.00	0.45±0.78	1.76±0.23
RNASE4	ribonuclease A family member 4	0.00±0.00	0.00±0.00	6.42±11.13	6.98±1.35	10.46±1.07	10.06±2.47	Apo
RPL13A	ribosomal protein L13a	0.00±0.00	2.97±2.67	1.04±1.81	0.00±0.00	0.00±0.00	0.00±0.00	PBS
RPL15	ribosomal protein L15	0.00±0.00	1.19±2.06	0.61±1.05	0.00±0.00	0.00±0.00	0.00±0.00	PBS
RPL18	ribosomal protein L18	0.00±0.00	4.87±4.87	6.96±1.71	0.00±0.00	0.00±0.00	0.00±0.00	PBS
RPLP0	ribosomal protein lateral stalk subunit P0	0.00±0.00	4.43±3.93	3.96±3.62	0.00±0.00	0.00±0.00	0.00±0.00	PBS
RPLP2	ribosomal protein lateral stalk subunit P2	0.00±0.00	2.36±4.09	7.25±4.85	1.64±1.42	0.66±1.14	2.81±0.08	PBS
RPS27A, UBC, UBB, UBA52	ribosomal protein L23a, ubiquitin B, C, ubiquitin A-52 residue ribosomal protein fusion product 1	0.00±0.00	1.67±2.89	4.95±8.58	1.33±1.16	0.00±0.00	0.00±0.00	PBS/Apo
RPS4X	ribosomal protein S4 X-linked	0.00±0.00	1.12±1.94	0.76±1.31	0.00±0.00	0.00±0.00	0.00±0.00	PBS
RPS8	ribosomal protein S8	0.00±0.00	8.47±2.99	4.62±4.16	0.00±0.00	0.00±0.00	0.00±0.00	PBS
SERPINC1	serpin family C member 1	0.00±0.00	0.00±0.00	0.00±0.00	4.58±1.22	4.35±1.01	3.55±0.26	Apo
SH3BGRL2	SH3 domain binding glutamate rich protein like 2	0.00±0.00	0.00±0.00	0.00±0.00	7.05±1.22	9.25±0.78	8.08±1.09	Apo
SUB1	SUB1 homolog, transcriptional regulator	0.00±0.00	0.00±0.00	0.00±0.00	3.23±0.21	1.49±1.29	0.83±1.44	Apo
TALDO1	transaldolase 1	0.00±0.00	0.00±0.00	1.08±1.88	14.14±1.20	18.47±1.29	18.90±2.51	Apo
TMPO	thymopoietin	0.00±0.00	0.00±0.00	0.00±0.00	0.57±0.99	0.70±1.21	1.90±0.23	Apo
TNKS1BP1	tankyrase 1 binding protein 1	0.00±0.00	0.00±0.00	0.00±0.00	74.90±53.20	46.75±52.94	19.05±18.28	Apo
UBE2L3	ubiquitin conjugating enzyme E2 L3	0.00±0.00	0.00±0.00	0.00±0.00	5.17±0.34	4.76±1.44	6.69±0.15	Apo
UBE2V1, UBE2V2	ubiquitin conjugating enzyme E2 V1, V2	0.00±0.00	0.00±0.00	0.00±0.00	147.81±256.01	0.00±0.00	586.06±550.01	Apo
uncharacterized
A0A0A0MY58;A0A286ZWN6;A0A287A1M4;A0A287A8U7;LAC	uncharacterized	0.00±0.00	0.00±0.00	0.00±0.00	41.32±8.08	47.45±11.33	41.00±1.61
A0A286ZI90.A0A286ZT94.A0A286ZTC9.A0A287AFM8.A0A287B5C1.A0A287BM31	uncharacterized	0.00±0.00	0.00±0.00	0.00±0.00	51.75±5.70	51.09±2.21	52.80±2.58
A0A286ZJL9.A0A287ATT2	uncharacterized	0.00±0.00	0.00±0.00	0.00±0.00	10.09±1.76	11.48±2.29	8.36±2.02
A0A286ZK41.A0A287AE24.F1STC5	uncharacterized	0.00±0.00	0.00±0.00	0.00±0.00	15.27±1.22	18.97±5.19	14.40±2.27
A0A286ZLR0.A0A286ZQQ8.A0A286ZRV9.A0A286ZWZ0.A0A286ZYQ7.A0A287AFK6.A0A287AU93.A0A287AVG9.A0A287B0K5.A0A287B2X8.A0A287B541.A0A287BDV3.F1STC2.I3L6U3.I3L728.I3LBK0	uncharacterized	0.00±0.00	0.00±0.00	0.00±0.00	1.68±1.46	1.46±1.36	1.56±1.37
A0A286ZV86	uncharacterized	0.00±0.00	0.00±0.00	0.00±0.00	0.00±0.00	0.00±0.00	24.19±2.52
A0A287A1J6	uncharacterized	0.00±0.00	11.78±20.41	0.00±0.00	35.54±14.95	34.67±10.63	48.05±2.43
A0A287A2V7.A0A287B9X9	uncharacterized	0.00±0.00	0.00±0.00	0.00±0.00	17.80±1.24	21.73±4.16	21.97±0.52
A0A287A9G2	uncharacterized	0.00±0.00	0.00±0.00	0.00±0.00	86.05±75.37	755.83±732.92	214.67±170.95
F6PRZ7.I3LTA5	uncharacterized	0.00±0.00	0.00±0.00	0.00±0.00	0.00±0.00	0.68±1.17	0.78±1.35
LOC100153899	uncharacterized	0.00±0.00	0.00±0.00	0.00±0.00	5.82±0.55	8.00±0.41	6.80±0.91
LOC100158003	uncharacterized	0.00±0.00	10.26±0.84	7.92±6.10	4.19±0.77	4.46±0.52	4.59±1.02
LOC100158011	uncharacterized	1.92±3.32	0.00±0.00	4.87±8.44	211.99±26.88	199.14±45.42	145.77±56.28
LOC100520680	uncharacterized	0.00±0.00	0.00±0.00	0.00±0.00	148.83±140.74	156.20±141.66	152.31±141.44
LOC100523668	uncharacterized	0.00±0.00	0.00±0.00	0.00±0.00	2.15±0.56	0.53±0.92	1.99±0.21
LOC100623720	uncharacterized	0.00±0.00	17.60±6.52	25.20±6.75	0.00±0.00	5.67±4.91	13.03±1.80
LOC102160349	uncharacterized	0.00±0.00	0.00±0.00	0.00±0.00	111.18±192.58	197.36±176.27	129.58±224.43
LOC733637	uncharacterized	0.00±0.00	2.51±4.34	5.61±4.98	18.83±2.34	20.17±4.95	20.99±3.09
